# Supplementary material for: Insights into the dynamics between viruses and their hosts in a hot spring microbial mat
Source: ISME J. 2020 Jul 13;14(10):2527–41. doi: 10.1038/s41396-020-0705-4 (PMC7490370; doi:10.1038/s41396-020-0705-4)
Supplement: Supplementary file 6 — Supplementary Table S1 [file 41396_2020_705_MOESM6_ESM.xls]

## Sheet: MAGs and SAGs
SAG or MAG ID	GTDB Domain	GTDB Phylum	GTDB Class	GTDB Order	GTDB Family	GTDB Genus	Taxonomy 56 markers Domain	Taxonomy 56 markers Phylum	Genome Size (bp)	Gene Count	GC Content (%)	16S_rRNA Count	Completeness (%)	Contamination (%)	Genome Quality Category	Virus Count	IMG taxon ID
SAG_3300019682	Archaea	Nanoarchaeota	Woesearchaeia	Pacearchaeales	NA	NA	Archaea	Nanoarchaeota	468390	590	27.0388	0	51.09	3.27	Medium	0	3300019682
SAG_3300019681	Bacteria	Patescibacteria	ABY1	Buchananbacterales	2-01-FULL-39-33	NA	Bacteria	Buchananbacteria	489150	504	29.2111	1	47.73	0	Low	0	3300019681
SAG_3300019671	Archaea	Microarchaeota	Micrarchaeia	UBA10214	NA	NA	Archaea	Parvarchaeota	260752	277	38.2827	0	16.68	0.25	Low	0	3300019671
SAG_3300019663	Archaea	Nanoarchaeota	Woesearchaeia	Pacearchaeales	UBA73	NA	Archaea	Nanoarchaeota	208658	241	37.064	0	19.63	0.93	Low	0	3300019663
SAG_3300019656	Archaea	Nanoarchaeota	Woesearchaeia	Pacearchaeales	UBA73	NA	Archaea	Nanoarchaeota	164222	184	27.1443	0	16.82	0	Low	0	3300019656
SAG_3300019639	Bacteria	Proteobacteria	Alphaproteobacteria	Rhodospirillales	Magnetovibrionaceae	NA	Bacteria	Proteobacteria	99031	119	62.5138	0	2.74	0	Low	1	3300019639
SAG_3300018464	Bacteria	Spirochaetes	Spirochaetia	Spirochaetales	Spirochaetaceae_A	NA	Bacteria	Spirochaetes	2080139	2067	51.5711	0	56.03	0	Medium	0	3300018464
SAG_3300018462	Bacteria	Desulfobacteraeota	Desulfomonilia	Desulfomonilales	Desulfomonilaceae	NA	Bacteria	Proteobacteria	1778852	1700	51.6804	1	37.93	0	Low	1	3300018462
SAG_3300018461	Bacteria	Chloroflexi	Anaerolineae	NA	NA	NA	Bacteria	Chloroflexi	1728026	1638	60.3549	0	35.32	0.46	Low	0	3300018461
SAG_3300018460	Bacteria	Actinobacteria	NA	NA	NA	NA	Bacteria	Actinobacteria	1579051	1514	28.1265	1	69.27	0	Medium	0	3300018460
SAG_3300018458	Bacteria	Acidobacteria	Acidobacteriia	Solibacterales	NA	NA	Bacteria	Acidobacteria	1260274	1179	65.629	0	20.25	0	Low	2	3300018458
SAG_3300018457	Bacteria	Armatimonadetes	Fimbriimonadia	OS-L	GBS-DC	NA	Bacteria	Armatimonadetes	1275089	1291	63.0819	1	46.83	0	Low	1	3300018457
SAG_3300018456	Bacteria	Acidobacteria	Thermoanaerobaculia	Thermoanaerobaculales	Thermoanaerobaculaceae	NA	Bacteria	Acidobacteria	1647690	1611	67.8442	0	45.77	0	Low	1	3300018456
SAG_3300018454	Bacteria	Verrucomicrobia	NA	NA	NA	NA	Bacteria	Verrucomicrobia	1349497	1215	59.5756	1	43.26	0	Low	0	3300018454
SAG_3300018438	Bacteria	Patescibacteria	CG2-30-33-46	CG2-30-33-46	NA	NA	Bacteria	Saccharibacteria	552464	597	29.9726	1	64.15	1.12	Medium	0	3300018438
SAG_3300018395	Bacteria	Desulfobacteraeota	Desulfomonilia	Desulfomonilales	Desulfomonilaceae	NA	Bacteria	Proteobacteria	2395938	2291	51.538	1	62.85	0	Medium	1	3300018395
SAG_3300018389	Bacteria	Spirochaetes	Spirochaetia	Spirochaetales	NA	NA	Bacteria	Spirochaetes	1993239	1983	50.781	0	58.96	0	Medium	0	3300018389
SAG_3300018384	Bacteria	Desulfobacteraeota	Desulfobaccia	Desulfobaccales	Desulfobaccaceae	NA	Bacteria	Proteobacteria	2189138	2113	57.6367	1	60.25	0.65	Medium	0	3300018384
SAG_3300018380	Bacteria	Chloroflexi	Anaerolineae	NA	NA	NA	Bacteria	Chloroflexi	1958102	1798	56.1488	0	35.86	0	Low	0	3300018380
SAG_3300018377	Bacteria	Desulfobacteraeota	Desulfobaccia	Desulfobaccales	Desulfobaccaceae	NA	Bacteria	Proteobacteria	1862075	1809	57.4606	0	40.32	0	Low	0	3300018377
SAG_3300018368	Bacteria	Spirochaetes	UBA4802	UBA4802	UBA5550	NA	Bacteria	Spirochaetes	1717182	1681	52.3593	0	38.18	0	Low	0	3300018368
SAG_3300018364	Bacteria	Bacteroidetes	Kapabacteria	Kapabacteriales	UBA2268	NA	Bacteria	Ignavibacteriae	1910677	1657	33.8836	1	60.47	0	Medium	0	3300018364
SAG_3300018361	Bacteria	Spirochaetes	Spirochaetia	Spirochaetales	RBG-16-67-19	NA	Bacteria	Spirochaetes	1723548	1684	43.1241	0	73.33	0	Medium	1	3300018361
SAG_3300018360	Bacteria	Planctomycetes	Planctomycetia	Pirellulales	UBA8133	NA	Bacteria	Planctomycetes	2072161	1675	62.389	1	49.14	0	Low	0	3300018360
SAG_3300018359	Bacteria	Bacteroidetes	Ignavibacteria	Ignavibacteriales	Ignavibacteriaceae	Ignavibacterium	Bacteria	Ignavibacteriae	1730702	1606	31.5588	1	34.48	0	Low	0	3300018359
SAG_3300018358	Bacteria	Bacteroidetes	Kapabacteria	Kapabacteriales	UBA2268	NA	Bacteria	Ignavibacteriae	1841038	1611	28.353	1	62.6	0	Medium	3	3300018358
SAG_3300018357	Bacteria	Spirochaetes	Spirochaetia	Spirochaetales	NA	NA	Bacteria	Spirochaetes	1638996	1638	51.1113	0	47.59	0	Low	0	3300018357
SAG_3300018352	Bacteria	Desulfobacteraeota	Desulfobaccia	Desulfobaccales	Desulfobaccaceae	NA	Bacteria	Proteobacteria	1590339	1564	57.6313	1	38.57	0	Low	0	3300018352
SAG_3300018351	Bacteria	Spirochaetes	UBA4802	UBA4802	UBA5550	NA	Bacteria	Spirochaetes	1531653	1551	52.0195	0	44.79	1.82	Low	0	3300018351
SAG_3300018350	Bacteria	Actinobacteria	RBG-13-55-18	NA	NA	NA	Bacteria	Actinobacteria	1647104	1525	27.5259	1	74.9	0.91	Medium	0	3300018350
SAG_3300018347	Bacteria	Desulfobacteraeota	Syntrophobacteria	Syntrophobacterales	Syntrophobacteraceae	NA	Bacteria	Proteobacteria	1611480	1512	59.6244	1	24.61	0	Low	1	3300018347
SAG_3300018343	Bacteria	Desulfobacteraeota	Desulfobaccia	Desulfobaccales	Desulfobaccaceae	NA	Bacteria	Proteobacteria	1476319	1483	57.3852	0	33.52	0	Low	2	3300018343
SAG_3300018341	Bacteria	Bacteroidetes	Ignavibacteria	Ignavibacteriales	Ignavibacteriaceae	XYD12-FULL-36-8	Bacteria	Ignavibacteriae	1584092	1441	34.5741	1	37.28	0	Low	1	3300018341
SAG_3300018340	Bacteria	Spirochaetes	UBA4802	UBA4802	UBA5550	NA	Bacteria	Spirochaetes	1448889	1457	53.0398	1	34.48	0	Low	0	3300018340
SAG_3300018339	Bacteria	Desulfobacteraeota	Desulfobaccia	Desulfobaccales	Desulfobaccaceae	NA	Bacteria	Proteobacteria	1477559	1448	57.7464	1	37.08	0	Low	1	3300018339
SAG_3300018336	Bacteria	Chloroflexi	Anaerolineae	SBR1031	A4b	NA	Bacteria	Chloroflexi	1465354	1439	61.7516	0	50.91	0	Medium	0	3300018336
SAG_3300018335	Bacteria	Hydrogenedentes	Hydrogenedentia	Hydrogenedentiales	Hydrogenedensaceae	Hydrogenedens	Bacteria	Hydrogenedentes	1492117	1375	36.7897	0	43.05	6.74	Low	0	3300018335
SAG_3300018334	Bacteria	Spirochaetes	UBA4802	UBA4802	UBA5550	NA	Bacteria	Spirochaetes	1417086	1424	52.2724	0	34.55	0	Low	0	3300018334
SAG_3300018331	Bacteria	Bacteroidetes	Kapabacteria	Kapabacteriales	UBA2268	NA	Bacteria	Ignavibacteriae	1516471	1365	30.8559	1	40.75	0	Low	2	3300018331
SAG_3300018328	Bacteria	Acidobacteria	Acidobacteriia	Solibacterales	Solibacteraceae	NA	Bacteria	Acidobacteria	1461777	1374	62.1728	1	23.17	0	Low	0	3300018328
SAG_3300018326	Bacteria	Desulfobacteraeota	Desulfobaccia	Desulfobaccales	Desulfobaccaceae	NA	Bacteria	Proteobacteria	1281408	1312	57.2073	1	34.93	1.72	Low	0	3300018326
SAG_3300018324	Bacteria	Spirochaetes	UBA4802	UBA4802	UBA5550	NA	Bacteria	Spirochaetes	1322113	1353	52.1006	1	50.56	0	Medium	0	3300018324
SAG_3300018321	Bacteria	Desulfobacteraeota	Desulfomonilia	Desulfomonilales	Desulfomonilaceae	NA	Bacteria	Proteobacteria	1282342	1292	51.1257	0	39.88	0	Low	0	3300018321
SAG_3300018320	Bacteria	Spirochaetes	UBA4802	UBA4802	UBA5550	NA	Bacteria	Spirochaetes	1301069	1338	51.7408	0	43.11	0	Low	0	3300018320
SAG_3300018319	Bacteria	Bacteroidetes	Kapabacteria	Kapabacteriales	UBA2268	NA	Bacteria	Ignavibacteriae	1409310	1267	34.0029	1	32.47	0.18	Low	2	3300018319
SAG_3300018318	Bacteria	Bacteroidetes	Kapabacteria	Kapabacteriales	UBA2268	NA	Bacteria	Ignavibacteriae	1456689	1282	28.2086	0	56.83	1.09	Medium	0	3300018318
SAG_3300018317	Bacteria	Spirochaetes	Spirochaetia	Spirochaetales	RBG-16-67-19		Bacteria	Spirochaetes	1237504	1264	62.4355	1	35.33	0.05	Low	1	3300018317
SAG_3300018316	Bacteria	SAR324	NA	NA	NA	NA	Bacteria	Proteobacteria	1302781	1284	51.4738	0	36.67	0	Low	0	3300018316
SAG_3300018314	Bacteria	Spirochaetes	UBA4802	UBA4802	UBA5550	NA	Bacteria	Spirochaetes	1198596	1222	52.4404	0	41.82	0	Low	0	3300018314
SAG_3300018312	Bacteria	Desulfobacteraeota	Desulfobaccia	Desulfobaccales	Desulfobaccaceae	NA	Bacteria	Proteobacteria	1247832	1256	57.4203	0	38.84	0.65	Low	0	3300018312
SAG_3300018310	Bacteria	Bacteroidetes	Kapabacteria	Kapabacteriales	UBA2268	NA	Bacteria	Ignavibacteriae	1414342	1253	27.9917	1	53.26	0	Medium	1	3300018310
SAG_3300018309	Bacteria	Spirochaetes	UBA4802	UBA4802	UBA5550	NA	Bacteria	Spirochaetes	1175903	1210	51.2365	0	20.83	0	Low	0	3300018309
SAG_3300018307	Bacteria	Chloroflexi	Anaerolineae	Anaerolineales	UBA4823	NA	Bacteria	Chloroflexi	1333993	1247	53.7345	0	23.9	0	Low	0	3300018307
SAG_3300018306	Bacteria	Desulfobacteraeota	Desulfarculia	Adiutricales	NA	NA	Bacteria	Proteobacteria	1168402	1193	60.3505	0	31.35	0	Low	1	3300018306
SAG_3300018301	Bacteria	Proteobacteria	Alphaproteobacteria	Geminicoccales	Geminicoccaceae	NA	Bacteria	Proteobacteria	1171242	1200	70.2519	1	27.2	0	Low	2	3300018301
SAG_3300018300	Bacteria	Verrucomicrobia	Kiritimatiellae	UBA8416	NA	NA	Bacteria	Lentisphaerae	1152956	1151	61.6919	1	43.18	0.68	Low	0	3300018300
SAG_3300018299	Bacteria	Acidobacteria	Thermoanaerobaculia	Thermoanaerobaculales	Thermoanaerobaculaceae	NA	Bacteria	Acidobacteria	1126327	1094	67.1855	0	27.78	0	Low	1	3300018299
SAG_3300018298	Bacteria	Bacteroidetes	Kapabacteria	Kapabacteriales	UBA2268	NA	Bacteria	Ignavibacteriae	1342095	1190	34.0201	1	50.63	1.09	Medium	0	3300018298
SAG_3300018295	Bacteria	Actinobacteria	Thermoleophilia	RBG-16-64-13	NA	NA	Bacteria	Actinobacteria	1230298	1189	66.7113	1	32.76	0	Low	0	3300018295
SAG_3300018293	Bacteria	Verrucomicrobia	Kiritimatiellae	UBA8416	NA	NA	Bacteria	Lentisphaerae	1083999	1059	61.7647	1	36.36	0	Low	0	3300018293
SAG_3300018288	Bacteria	WOR-3	WOR-3	NA	NA	NA	Bacteria	WOR-3	1069670	1047	50.4843	1	48.03	0.18	Low	0	3300018288
SAG_3300018286	Bacteria	Desulfobacteraeota	Desulfomonilia	Desulfomonilales	Desulfomonilaceae	NA	Bacteria	Proteobacteria	1187761	1107	51.1061	0	33.54	0	Low	0	3300018286
SAG_3300018278	Bacteria	Patescibacteria	Microgenomatia	Roizmanbacterales	NA	NA	Bacteria	Roizmanbacteria	980748	1036	34.5806	1	37.07	4.31	Low	0	3300018278
SAG_3300018274	Bacteria	Planctomycetes	Brocadiae	SM23-32	NA	NA	Bacteria	Planctomycetes	1130489	970	57.5992	1	25.71	0	Low	2	3300018274
SAG_3300018273	Bacteria	Bacteroidetes	Ignavibacteria	Ignavibacteriales	Ignavibacteriaceae	Ignavibacterium	Bacteria	Ignavibacteriae	1062718	1004	31.7046	0	31.01	0	Low	0	3300018273
SAG_3300018272	Bacteria	Verrucomicrobia	Kiritimatiellae	UBA8416	NA	NA	Bacteria	Lentisphaerae	919298	944	61.7151	0	44.76	3.38	Low	0	3300018272
SAG_3300018270	Bacteria	Bacteroidetes	Kapabacteria	Kapabacteriales	UBA2268	NA	Bacteria	Ignavibacteriae	991316	920	28.2662	0	32.76	0	Low	0	3300018270
SAG_3300018268	Bacteria	Verrucomicrobia	Kiritimatiellae	UBA8416	NA	NA	Bacteria	Lentisphaerae	936261	939	61.566	1	43.68	0	Low	0	3300018268
SAG_3300018267	Bacteria	Bacteroidetes	Kapabacteria	Kapabacteriales	NA	NA	Bacteria	Ignavibacteriae	920789	892	28.2518	0	34.21	1.09	Low	0	3300018267
SAG_3300018266	Bacteria	Planctomycetes	NA	NA	NA	NA	Bacteria	Planctomycetes	935337	933	56.8484	0	25.62	0	Low	3	3300018266
SAG_3300018265	Bacteria	Verrucomicrobia	Kiritimatiellae	UBA8416	NA	NA	Bacteria	Lentisphaerae	862325	847	61.6857	0	18.97	0	Low	0	3300018265
SAG_3300018263	Bacteria	Desulfobacteraeota	Desulfomonilia	Desulfomonilales	Desulfomonilaceae	NA	Bacteria	Proteobacteria	942028	914	51.7345	0	18.1	0	Low	0	3300018263
SAG_3300018260	Bacteria	Bacteroidetes	Ignavibacteria	Ignavibacteriales	Ignavibacteriaceae	Ignavibacterium	Bacteria	Ignavibacteriae	1034377	938	31.6368	0	32.76	0	Low	0	3300018260
SAG_3300018259	Bacteria	Bacteroidetes	Kapabacteria	Kapabacteriales	NA	NA	Bacteria	Ignavibacteriae	865227	806	33.9282	0	23.76	0	Low	1	3300018259
SAG_3300018258	Bacteria	Bacteroidetes	Ignavibacteria	Ignavibacteriales	Ignavibacteriaceae	Ignavibacterium	Bacteria	Ignavibacteriae	869539	803	31.964	1	20.8	0	Low	0	3300018258
SAG_3300018256	Bacteria	Actinobacteria	NA	NA	NA	NA	Bacteria	Actinobacteria	918722	871	27.8138	0	27.73	0	Low	0	3300018256
SAG_3300018253	Bacteria	Bacteroidetes	Kapabacteria	Kapabacteriales	UBA2268	NA	Bacteria	Ignavibacteriae	944284	850	31.0476	0	39.26	0.55	Low	1	3300018253
SAG_3300018252	Archaea	Microarchaeota	Micrarchaeia	UBA10214	NA	NA	Archaea	Parvarchaeota	745642	776	37.8798	1	71.89	0.93	Medium	0	3300018252
SAG_3300018249	Bacteria	WOR-3	WOR-3	NA	NA	NA	Bacteria	WOR-3	757462	753	50.4168	0	34.01	0	Low	0	3300018249
SAG_3300018248	Bacteria	Acidobacteria	Acidobacteriia	Solibacterales	Solibacteraceae	NA	Bacteria	Acidobacteria	845858	821	63.3794	1	17.4	0	Low	1	3300018248
SAG_3300018245	Bacteria	Nitrospirae	Thermodesulfovibrionia	Thermodesulfovibrionales	Thermodesulfovibrionaceae	NA	Bacteria	Nitrospirae	695218	808	33.8156	0	42.98	0	Low	0	3300018245
SAG_3300018242	Bacteria	Patescibacteria	Paceibacteria	Azambacterales	NA	NA	Bacteria	Portnoybacteria	757790	806	40.0249	0	46.49	0	Low	0	3300018242
SAG_3300018241	Archaea	Microarchaeota	Micrarchaeia	UBA10214	NA	NA	Archaea	Parvarchaeota	681414	713	37.8058	1	62.85	0.93	Medium	0	3300018241
SAG_3300018239	Bacteria	Acidobacteria	Acidobacteriia	Solibacterales	Solibacteraceae	NA	Bacteria	Acidobacteria	779599	795	65.0576	0	18.38	0	Low	6	3300018239
SAG_3300018234	Bacteria	Patescibacteria	CG2-30-33-46	CG2-30-33-46	NA	NA	Bacteria	Saccharibacteria	625887	633	29.9385	0	51.98	0	Medium	0	3300018234
SAG_3300018230	Archaea	Nanoarchaeota	Woesearchaeia	Pacearchaeales	NA	NA	Archaea	Nanoarchaeota	560794	677	36.1541	1	62.93	0	Medium	0	3300018230
SAG_3300018229	Bacteria	Bacteroidetes	Kapabacteria	Kapabacteriales	UBA2268	NA	Bacteria	Ignavibacteriae	720659	665	30.3553	0	34.48	0	Low	1	3300018229
SAG_3300018220	Bacteria	Desulfobacteraeota	Desulfomonilia	Desulfomonilales	Desulfomonilaceae	NA	Bacteria	Proteobacteria	638329	622	51.4446	1	14.41	0	Low	0	3300018220
SAG_3300018219	Bacteria	Verrucomicrobia	NA	NA	NA	NA	Bacteria	Verrucomicrobia	727727	691	59.4445	0	15.79	0	Low	0	3300018219
SAG_3300018217	Bacteria	WOR-3	WOR-3	NA	NA	NA	Bacteria	WOR-3	582164	612	50.6201	0	18.89	0	Low	0	3300018217
SAG_3300018215	Bacteria	Verrucomicrobia	Kiritimatiellae	UBA8416	NA	NA	Bacteria	Lentisphaerae	644874	652	61.6114	0	27.83	0	Low	0	3300018215
SAG_3300018214	Bacteria	Proteobacteria	Alphaproteobacteria	Rhodospirillales	Magnetospiraceae	NA	Bacteria	Proteobacteria	564679	586	63.3461	1	22.41	0	Low	0	3300018214
SAG_3300018212	Bacteria	Patescibacteria	ABY1	Buchananbacterales	2-01-FULL-39-33	NA	Bacteria	Buchananbacteria	572901	585	28.8186	0	56.48	0	Medium	1	3300018212
SAG_3300018209	Bacteria	Nitrospirae	Thermodesulfovibrionia	Thermodesulfovibrionales	Thermodesulfovibrionaceae	NA	Bacteria	Nitrospirae	452087	583	33.4445	0	21.16	0	Low	2	3300018209
SAG_3300018198	Bacteria	Desulfobacteraeota	Desulfomonilia	Desulfomonilales	Desulfomonilaceae	NA	Bacteria	Proteobacteria	506165	482	52.7016	0	10.34	0	Low	0	3300018198
SAG_3300018193	Bacteria	Spirochaetes	Spirochaetia	Spirochaetales	NA	NA	Bacteria	Spirochaetes	499103	460	51.1612	0	6.75	0	Low	0	3300018193
SAG_3300018183	Archaea	Microarchaeota	Micrarchaeia	UBA10214	NA	NA	Archaea	Parvarchaeota	420248	452	37.7287	0	31.31	0	Low	0	3300018183
SAG_3300018177	Bacteria	Verrucomicrobia	Kiritimatiellae	UBA8416	NA	NA	Bacteria	Lentisphaerae	323643	294	33.2987	0	20.69	0	Low	0	3300018177
SAG_3300018173	Bacteria	Verrucomicrobia	Kiritimatiellae	UBA8416	NA	NA	Bacteria	Lentisphaerae	1182768	976	64.0208	1	18.64	0	Low	1	3300018173
SAG_3300018166	Bacteria	Acidobacteria	Acidobacteriia	Solibacterales	Solibacteraceae	NA	Bacteria	Acidobacteria	971660	913	65.4369	0	25.86	0	Low	1	3300018166
SAG_3300018156	Bacteria	Verrucomicrobia	NA	NA	NA	NA	Bacteria	Verrucomicrobia	813037	757	59.3096	0	22.81	0	Low	0	3300018156
SAG_3300018152	Bacteria	WOR-3	WOR-3	NA	NA	NA	Bacteria	WOR-3	622373	617	49.9827	1	26.65	0.78	Low	0	3300018152
SAG_3300018146	Bacteria	Zixibacteria	MSB-5A5	UBA10806	NA	NA	Bacteria	Zixibacteria	535529	531	51.4725	0	29.16	0	Low	1	3300018146
SAG_3300018145	Bacteria	Cyanobacteria	Oxyphotobacteria	Eurycoccales	Leptococcaceae	Leptococcus	Bacteria	Cyanobacteria	531562	516	59.9902	0	16.67	0	Low	0	3300018145
SAG_3300018139	Bacteria	Bacteroidetes	Bacteroidia	Bacteroidales	TTA-H9	TTA-H9	Bacteria	Bacteroidetes	670879	586	45.059	2	29.31	0	Low	0	3300018139
SAG_3300018136	Bacteria	Spirochaetes	Spirochaetia	Spirochaetales	RBG-16-67-19	RBG-16-67-19	Bacteria	Spirochaetes	493803	559	61.1406	0	18.08	0	Low	0	3300018136
SAG_3300018134	Bacteria	Verrucomicrobia	Kiritimatiellae	UBA8416	NA	NA	Bacteria	Lentisphaerae	591375	517	61.5953	0	25.09	0	Low	0	3300018134
SAG_3300018133	Bacteria	Patescibacteria	Microgenomatia	Roizmanbacterales	GWC2-37-13	NA	Bacteria	Roizmanbacteria	366783	437	29.2192	0	14.73	0.78	Low	3	3300018133
SAG_3300018118	Bacteria	WOR-3	WOR-3	NA	NA	NA	Bacteria	WOR-3	331151	353	51.4201	0	15.52	0	Low	0	3300018118
SAG_3300018114	Bacteria	Actinobacteria	RBG-13-55-18	RBG-13-55-18	NA	NA	Bacteria	Actinobacteria	286860	314	62.1118	0	13.79	0	Low	0	3300018114
SAG_3300018110	Bacteria	Verrucomicrobia	Kiritimatiellae	UBA8416	NA	NA	Bacteria	Lentisphaerae	284084	274	62.8195	0	13.01	0	Low	0	3300018110
SAG_3300018010	Bacteria	Bacteroidetes	Kapabacteria	Kapabacteriales	UBA2268	NA	Bacteria	Ignavibacteriae	1297671	1112	27.6418	1	43.1	0	Low	0	3300018010
SAG_3300016550	Bacteria	Verrucomicrobia	Kiritimatiellae	UBA8416	NA	NA	Bacteria	Lentisphaerae	1159186	1104	59.6221	1	29.94	0	Low	1	3300016550
SAG_3300016549	Bacteria	Actinobacteria	RBG-13-55-18	NA	NA	NA	Bacteria	Actinobacteria	1140200	1089	27.8789	0	37.02	0	Low	0	3300016549
SAG_3300016547	Bacteria	Verrucomicrobia	Kiritimatiellae	NA	NA	NA	Bacteria	Lentisphaerae	979336	942	61.8236	0	31.03	0	Low	0	3300016547
SAG_3300016539	Bacteria	WOR-3	WOR-3	NA	NA	NA	Bacteria	WOR-3	791855	762	51.0331	1	44.83	0	Low	0	3300016539
SAG_3300016538	Bacteria	Desulfobacteraeota	Syntrophia	SM23-61	SM23-61	NA	Bacteria	Proteobacteria	688630	736	52.1977	0	34.48	0	Low	0	3300016538
SAG_3300016528	Bacteria	WOR-3	WOR-3	NA	NA	NA	Bacteria	WOR-3	630945	615	50.7279	0	23.28	0	Low	0	3300016528
SAG_3300016527	Bacteria	Patescibacteria	Berkelbacteria	NA	NA	NA	Bacteria	Saccharibacteria	592469	599	39.7655	1	49.48	0	Low	0	3300016527
SAG_3300016517	Bacteria	Patescibacteria	Microgenomatia	Roizmanbacterales	GWC2-37-13	NA	Bacteria	Roizmanbacteria	442078	495	31.4207	1	30.02	0	Low	0	3300016517
SAG_3300016516	Bacteria	Spirochaetes	Spirochaetia	Spirochaetales	RBG-16-67-19	RBG-16-67-19	Bacteria	Spirochaetes	439088	473	60.4505	0	17.85	0	Low	0	3300016516
SAG_3300016513	Archaea	Nanoarchaeota	Woesearchaeia	Pacearchaeales	UBA73	NA	Archaea	Nanoarchaeota	342106	442	35.5361	0	39.8	0.93	Low	0	3300016513
SAG_3300016511	Bacteria	Bacteroidetes	Kapabacteria	Kapabacteriales	UBA2268	NA	Bacteria	Ignavibacteriae	457729	434	28.5787	0	20.85	0	Low	2	3300016511
SAG_3300016510	Bacteria	WOR-3	WOR-3	NA	NA	NA	Bacteria	WOR-3	394562	427	50.3249	0	21.87	1.12	Low	0	3300016510
SAG_3300016504	Bacteria	WOR-3	WOR-3	NA	NA	NA	Bacteria	WOR-3	340093	352	49.363	0	15.73	0	Low	0	3300016504
SAG_3300016501	Bacteria	Nitrospirae	Thermodesulfovibrionia	Thermodesulfovibrionales	Thermodesulfovibrionaceae	Thermodesulfovibrio	Bacteria	Nitrospirae	245327	290	33.7513	0	8.94	0	Low	0	3300016501
SAG_3300016497	Bacteria	Bacteroidetes	Kapabacteria	Kapabacteriales	UBA2268	NA	Bacteria	Ignavibacteriae	262813	252	27.3971	0	14.66	0	Low	0	3300016497
SAG_3300016494	Bacteria	Chloroflexi	Anaerolineae	SBR1031	NA	NA	Bacteria	Chloroflexi	169162	193	62.867	0	5.8	0	Low	0	3300016494
SAG_3300016491	Bacteria	Spirochaetes	NA	NA	NA	NA	Bacteria	Spirochaetes	110770	146	57.7963	0	2.99	0	Low	0	3300016491
SAG_3300016488	Bacteria	Actinobacteria	Thermoleophilia	NA	NA	NA	Bacteria	Actinobacteria	97528	129	66.2835	0	4.81	0	Low	0	3300016488
MAG_0755	Bacteria	Planctomycetes	Phycisphaerae	NA	NA	NA	Bacteria	Planctomycetes	2211891	2028	66.5557	0	61.29	2.69	Medium	0	3300022548
MAG_0754	Bacteria	Chloroflexi	Anaerolineae	NA	NA	NA	Bacteria	Chloroflexi	1843134	1862	65.6446	0	62.27	0.91	Medium	0	3300022548
MAG_0753	Bacteria	Patescibacteria	Microgenomatia	Shapirobacterales	NA	NA	Bacteria	Shapirobacteria	239301	274	36.3116	0	35.06	0	Low	0	3300022548
MAG_0752	Bacteria	Patescibacteria	Berkelbacteria	NA	NA	NA	Bacteria	Saccharibacteria	312473	351	38.9336	0	38.73	0	Low	0	3300022548
MAG_0751	Bacteria	Planctomycetes	Planctomycetia	Pirellulales	UBA8133	NA	Bacteria	Planctomycetes	5063384	3986	63.4775	1	90.23	1.15	Medium	0	3300022548
MAG_0750	Bacteria	Planctomycetes	Phycisphaerae	NA	NA	NA	Bacteria	Planctomycetes	2537226	2203	70.2546	0	55.61	0	Medium	0	3300022548
MAG_0748	Bacteria	Chloroflexi	NA	NA	NA	NA	Bacteria	Chloroflexi	3839900	3348	64.17	1	84.86	0	Medium	0	3300022548
MAG_0747	Bacteria	Planctomycetes	Phycisphaerae	NA	NA	NA	Bacteria	Planctomycetes	4058381	3581	63.9709	0	66.06	0.57	Medium	0	3300022548
MAG_0746	Bacteria	Patescibacteria	Microgenomatia	Shapirobacterales	NA	NA	Bacteria	Microgenomates	269902	299	43.5169	0	25.43	0	Low	0	3300022548
MAG_0745	Bacteria	Patescibacteria	Microgenomatia	GWA2-44-7	Woesebacteraceae	NA	Bacteria	Woesebacteria	866907	933	38.7908	1	58.09	0	Medium	0	3300022548
MAG_0744	Bacteria	Patescibacteria	Microgenomatia	GWA2-44-7	Woesebacteraceae	NA	Bacteria	Woesebacteria	887180	874	34.409	1	48.98	0	Low	0	3300022548
MAG_0743	Bacteria	UBA8468	UBA8468	NA	NA	NA	Bacteria	Aerophobetes	1029142	1071	46.7955	1	67.01	0.54	Medium	0	3300022548
MAG_0742	Bacteria	Patescibacteria	ABY1	UBA10025	NA	NA	Bacteria	Parcubacteria	1052044	1017	42.5512	1	70.18	0	Medium	0	3300022548
MAG_0741	Bacteria	WOR-3	WOR-3	NA	NA	NA	Bacteria	WOR-3	1050126	1078	49.6625	0	59.73	0	Medium	0	3300022548
MAG_0740	Bacteria	Patescibacteria	Microgenomatia	GWA2-44-7	Woesebacteraceae	01-FULL-44-24b	Bacteria	Woesebacteria	1137679	1259	36.9699	1	64.26	8.2	Medium	0	3300022548
MAG_0739	Bacteria	Patescibacteria	Microgenomatia	Shapirobacterales	NA	NA	Bacteria	Microgenomates	735542	775	35.4292	1	60.89	2.97	Medium	0	3300022548
MAG_0738	Archaea	Crenarchaeota	Bathyarchaeia	Bathyarchaeales	Bathyarchaeaceae	NA	Archaea	Bathyarchaeota	1332347	1591	43.2292	1	81.78	1.09	Medium	0	3300022548
MAG_0737	Bacteria	Hydrogenedentes	Hydrogenedentia	Hydrogenedentiales	Hydrogenedensaceae	NA	Bacteria	Hydrogenedentes	1478016	1346	39.7467	0	45.1	3.71	Low	0	3300022548
MAG_0736	Archaea	Crenarchaeota	Bathyarchaeia	Bathyarchaeales	Bathyarchaeaceae	NA	Archaea	Bathyarchaeota	1711356	1782	42.8179	1	95.33	5.14	Medium	0	3300022548
MAG_0735	Bacteria	WOR-3	WOR-3	NA	NA	NA	Bacteria	WOR-3	1878296	1832	43.5271	1	90.81	0	High	0	3300022548
MAG_0734	Bacteria	Chloroflexi	Chloroflexia	Chloroflexales	Roseiflexaceae	Roseiflexus	Bacteria	Chloroflexi	2003053	2027	60.3775	0	46.9	0.15	Low	0	3300022548
MAG_0733	Bacteria	Verrucomicrobia	Kiritimatiellae	UBA8416	NA	NA	Bacteria	Lentisphaerae	2429464	2225	62.1339	0	92.57	0.68	Medium	0	3300022548
MAG_0732	Bacteria	Zixibacteria	MSB-5A5	UBA10806	NA	NA	Bacteria	Zixibacteria	2505144	2279	52.1501	0	94.69	2.81	Medium	0	3300022548
MAG_0731	Bacteria	Chloroflexi	Anaerolineae	Anaerolineales	UBA4823	NA	Bacteria	Chloroflexi	2639241	2695	51.2374	1	76.87	6.55	Medium	0	3300022548
MAG_0730	Bacteria	Acidobacteria	Aminicenantia	Aminicenantales	Aminicenantaceae	NA	Bacteria	Aminicenantes	2681071	2398	55.0337	1	84.7	2.99	Medium	0	3300022548
MAG_0729	Bacteria	Acidobacteria	Aminicenantia	Aminicenantales	Aminicenantaceae	NA	Bacteria	Aminicenantes	3036872	2614	41.9231	1	93.79	3.42	High	0	3300022548
MAG_0728	Bacteria	Chloroflexi	Anaerolineae	SBR1031	NA	NA	Bacteria	Chloroflexi	3081898	2833	57.3767	0	88.99	0.91	Medium	0	3300022548
MAG_0727	Bacteria	Chloroflexi	Anaerolineae	NA	NA	NA	Bacteria	Chloroflexi	3276680	3185	58.3579	0	72.27	1.09	Medium	0	3300022548
MAG_0725	Bacteria	Chloroflexi	Anaerolineae	NA	NA	NA	Bacteria	Chloroflexi	4157791	3409	57.2662	0	95.51	1.82	Medium	1	3300022548
MAG_0724	Bacteria	Patescibacteria	WS6	NA	NA	NA	Bacteria	unclassified	757105	744	32.8842	1	73.12	3.61	Medium	0	3300022548
MAG_0723	Bacteria	Patescibacteria	Microgenomatia	Roizmanbacterales	GWC2-37-13	NA	Bacteria	Roizmanbacteria	869112	891	32.9812	1	65.25	0	Medium	0	3300022548
MAG_0721	Bacteria	WOR-3	WOR-3	NA	NA	NA	Bacteria	WOR-3	1796371	1645	48.38	1	95.51	0	High	0	3300022548
MAG_0720	Bacteria	Verrucomicrobia	Kiritimatiellae	UBA8416	YA12-FULL-48-11	NA	Bacteria	Lentisphaerae	3033143	2718	56.9137	1	91.22	2.2	High	0	3300022548
MAG_0718	Bacteria	Fibrobacteres	Chitinivibrionia	Chitinivibrionales	NA	NA	Bacteria	Fibrobacteres	3184256	3017	55.3667	0	86.95	3.3	Medium	0	3300022548
MAG_0717	Bacteria	Chloroflexi	NA	NA	NA	NA	Bacteria	Chloroflexi	3342816	3059	56.9677	1	84.46	1.83	Medium	0	3300022548
MAG_0716	Bacteria	Planctomycetes	Phycisphaerae	NA	NA	NA	Bacteria	Planctomycetes	3355210	2687	70.7166	1	92.61	2.27	High	0	3300022548
MAG_0714	Bacteria	Patescibacteria	Microgenomatia	GWA2-44-7	Woesebacteraceae	NA	Bacteria	Woesebacteria	603829	654	41.9326	1	50.1	1.49	Medium	0	3300022548
MAG_0713	Bacteria	Patescibacteria	NA	NA	NA	NA	Bacteria	Saccharibacteria	669991	635	38.8747	1	68.81	0	Medium	1	3300022548
MAG_0711	Archaea	Crenarchaeota	Bathyarchaeia	Bathyarchaeales	Bathyarchaeaceae	NA	Archaea	Bathyarchaeota	839610	939	39.4201	1	49.77	6.07	Low	0	3300022548
MAG_0710	Bacteria	Chloroflexi	Dehalococcoidia	Dehalococcoidales	NA	NA	Bacteria	Chloroflexi	2038795	2053	50.6823	1	88.51	3.47	Medium	1	3300022548
MAG_0707	Bacteria	Nitrospirae	Thermodesulfovibrionia	Thermodesulfovibrionales	Thermodesulfovibrionaceae	Thermodesulfovibrio	Bacteria	Nitrospirae	1355860	1478	35.4723	1	87.06	1.45	Medium	0	3300022548
MAG_0706	Bacteria	Bacteroidetes	Bacteroidia	Chitinophagales	Saprospiraceae	NA	Bacteria	Bacteroidetes	3732569	2904	55.8571	0	99.01	1.24	Medium	0	3300022548
MAG_0705	Bacteria	Chloroflexi	Dehalococcoidia	GIF9	UBA5620	NA	Bacteria	Chloroflexi	2157128	2174	57.7852	1	81.55	2.38	Medium	0	3300022548
MAG_0704	Bacteria	UBA8468	UBA8468	NA	NA	NA	Bacteria	Aerophobetes	2671186	2278	45.2589	1	94.56	0	High	0	3300022548
MAG_0703	Bacteria	Acidobacteria	Aminicenantia	Aminicenantales	UBA4085	NA	Bacteria	Aminicenantes	2653869	2191	46.7814	1	91.23	3.42	High	0	3300022548
MAG_0701	Bacteria	Patescibacteria	WWE3	9FT-COMBO-53-11	9FT-COMBO-53-11	9FT-COMBO-53-11	Bacteria	WWE3	512191	616	53.7477	1	44.99	0.99	Low	0	3300022548
MAG_0700	Bacteria	Patescibacteria	Paceibacteria	Moranbacterales	UBA11712	NA	Bacteria	Moranbacteria	473878	521	37.8714	0	35.75	0	Low	0	3300022548
MAG_0699	Bacteria	Chloroflexi	Dehalococcoidia	UBA3088	NA	NA	Bacteria	Chloroflexi	1112564	1189	54.5747	1	80.2	2.09	Medium	0	3300022548
MAG_0698	Bacteria	Chloroflexi	Dehalococcoidia	GIF9	AB-539-J10	RBG-13-51-36	Bacteria	Chloroflexi	935085	1052	48.1506	1	57.92	9.99	Medium	0	3300022548
MAG_0696	Bacteria	Acidobacteria	Aminicenantia	NA	NA	NA	Bacteria	Aminicenantes	1776428	1802	36.5328	0	69.17	0.85	Medium	0	3300022548
MAG_0694	Archaea	Microarchaeota	Micrarchaeia	UBA10214	NA	NA	Archaea	Parvarchaeota	923318	1055	40.9432	0	79.21	1.25	Medium	0	3300022548
MAG_0692	Bacteria	Patescibacteria	WS6	SC72	NA	NA	Bacteria	WS6	828393	788	36.0873	1	73.12	4.31	Medium	0	3300022548
MAG_0691	Bacteria	Patescibacteria	Microgenomatia	Shapirobacterales	NA	NA	Bacteria	Microgenomates	447763	501	38.3962	1	35.25	2.09	Low	0	3300022548
MAG_0690	Bacteria	YA12-FULL-61-11	YA12-FULL-61-11	NA	NA	NA	Bacteria	Proteobacteria	2715472	2649	51.5286	1	82.75	1.89	Medium	0	3300022548
MAG_0689	Archaea	Crenarchaeota	NA	NA	NA	NA	Archaea	unclassified2	2130352	2183	48.9203	1	92.23	1.94	High	0	3300022548
MAG_0688	Bacteria	Planctomycetes	Planctomycetia	Pirellulales	UBA8133	NA	Bacteria	Planctomycetes	5231005	3765	60.9825	1	97.7	2.3	High	1	3300022548
MAG_0687	Bacteria	Chloroflexi	Dehalococcoidia	Dehalococcoidales	NA	NA	Bacteria	Chloroflexi	1609178	1689	54.1052	1	87.95	0	Medium	1	3300022548
MAG_0686	Bacteria	Desulfobacteraeota	Syntrophia	BSN033	UBA1163	NA	Bacteria	Proteobacteria	2526695	2526	45.8727	1	85.48	1.61	Medium	0	3300022548
MAG_0685	Bacteria	Chloroflexi	Dehalococcoidia	GIF9	AB-539-J10	RBG-13-51-36	Bacteria	Chloroflexi	665301	762	52.9042	1	45.71	2.23	Low	0	3300022548
MAG_0684	Bacteria	Patescibacteria	Microgenomatia	Shapirobacterales	NA	NA	Bacteria	Microgenomates	624892	655	39.1676	1	54.95	0	Medium	0	3300022548
MAG_0681	Bacteria	Patescibacteria	WS6	B142	NA	NA	Bacteria	WS6	926774	817	30.5561	0	63.94	0	Medium	0	3300022548
MAG_0680	Bacteria	Desulfobacteraeota	Syntrophia	BSN033	UBA1163	NA	Bacteria	Proteobacteria	2843475	2971	44.4327	1	73.59	3.32	Medium	0	3300022548
MAG_0679	Bacteria	Acidobacteria	Thermoanaerobaculia	Thermoanaerobaculales	Thermoanaerobaculaceae	NA	Bacteria	Acidobacteria	3024363	2800	68.66	0	90.17	1.03	Medium	1	3300022548
MAG_0678	Bacteria	WOR-3	WOR-3	NA	NA	NA	Bacteria	WOR-3	1860006	1663	51.1798	1	95.44	0	High	0	3300022548
MAG_0677	Bacteria	Acidobacteria	Aminicenantia	Aminicenantales	NA	NA	Bacteria	Aminicenantes	3104265	2531	47.3681	1	91.97	3.59	High	0	3300022548
MAG_0676	Bacteria	UBA10199	UBA10199	2-02-FULL-44-16	NA	NA	Bacteria	Proteobacteria	1552439	1665	43.9338	1	39.09	1.21	Low	0	3300022548
MAG_0675	Archaea	Microarchaeota	Micrarchaeia	UBA10214	NA	NA	Archaea	Parvarchaeota	924222	982	44.1264	1	92.52	0	Medium	0	3300022548
MAG_0674	Bacteria	Chloroflexi	Anaerolineae	NA	NA	NA	Bacteria	Chloroflexi	3904455	3175	59.4814	1	93.64	0	High	1	3300022548
MAG_0673	Bacteria	Chloroflexi	Anaerolineae	NA	NA	NA	Bacteria	Chloroflexi	3432080	3033	63.6707	0	81.82	1.09	Medium	0	3300022548
MAG_0672	Archaea	Crenarchaeota	Bathyarchaeia	NA	NA	NA	Archaea	unclassified2	1580261	1805	47.6292	0	49.49	4.85	Low	0	3300022548
MAG_0671	Bacteria	Actinobacteria	RBG-13-55-18	NA	NA	NA	Bacteria	Actinobacteria	1509963	1436	28.1607	0	74.55	2	Medium	0	3300022548
MAG_0670	Bacteria	YA12-FULL-61-11	YA12-FULL-61-11	NA	NA	NA	Bacteria	Proteobacteria	2037185	1906	53.5867	1	80.62	0.91	Medium	0	3300022548
MAG_0669	Bacteria	Proteobacteria	Alphaproteobacteria	Rhizobiales	Rhodomicrobiaceae	NA	Bacteria	Proteobacteria	1413194	1531	63.2479	0	51.82	0.48	Medium	0	3300022548
MAG_0668	Bacteria	Chloroflexi	Dehalococcoidia	GIF9	UBA5620	NA	Bacteria	Chloroflexi	1566244	1533	50.7526	1	91.09	1.98	High	0	3300022548
MAG_0667	Bacteria	Planctomycetes	Phycisphaerae	NA	NA	NA	Bacteria	Planctomycetes	2788267	2386	65.3791	1	86.36	2.56	Medium	0	3300022548
MAG_0666	Bacteria	UBA8468	UBA8468	NA	NA	NA	Bacteria	Aerophobetes	1205210	1351	29.1522	0	80.83	1.69	Medium	0	3300022548
MAG_0665	Bacteria	Bacteroidetes	Ignavibacteria	NA	NA	NA	Bacteria	Ignavibacteriae	1169396	1096	32.8725	0	44.1	0.05	Low	0	3300022548
MAG_0664	Bacteria	Planctomycetes	Phycisphaerae	Phycisphaerales	NA	NA	Bacteria	Planctomycetes	4194032	3742	66.352	1	77.28	1.14	Medium	0	3300022548
MAG_0663	Bacteria	Bacteroidetes	Kapabacteria	Kapabacteriales	UBA2268	NA	Bacteria	Ignavibacteriae	1452722	1370	34.7502	0	42.83	0.56	Low	1	3300022548
MAG_0662	Bacteria	Desulfobacteraeota	Syntrophia	SM23-61	SM23-61	NA	Bacteria	Proteobacteria	3656944	3482	43.3074	1	94.16	3.87	High	0	3300022548
MAG_0661	Archaea	Asgardaeota	NA	NA	NA	NA	Archaea	unclassified1	3886557	3722	41.7219	1	91.12	3.74	Medium	1	3300022548
MAG_0660	Bacteria	Chloroflexi	Anaerolineae	SBR1031	NA	NA	Bacteria	Chloroflexi	3349058	3207	60.8967	1	82	1.82	Medium	0	3300022548
MAG_0659	Bacteria	Verrucomicrobia	NA	NA	NA	NA	Bacteria	Verrucomicrobia	2641614	2403	59.7143	1	75.78	1.52	Medium	0	3300022548
MAG_0658	Bacteria	Chloroflexi	Anaerolineae	NA	NA	NA	Bacteria	Chloroflexi	2507774	2471	63.5094	0	50.55	2.73	Medium	0	3300022548
MAG_0657	Bacteria	Acidobacteria	NA	NA	NA	NA	Bacteria	Acidobacteria	3744383	3303	65.684	1	86.5	3.42	Medium	0	3300022548
MAG_0655	Bacteria	Chloroflexi	Chloroflexia	Chloroflexales	Chloroflexaceae	Oscillochloris	Bacteria	Chloroflexi	4573379	3672	67.1947	1	87.89	0.94	Medium	0	3300022548
MAG_0654	Bacteria	UBP10	GR-WP33-30	NA	NA	NA	Bacteria	Proteobacteria	4002751	3772	69.965	1	92.44	3.36	High	0	3300022548
MAG_0653	Archaea	Crenarchaeota	Nitrososphaeria	NA	NA	NA	Archaea	unclassified2	420651	486	39.2145	1	44.66	2.91	Low	0	3300022548
