# Supplementary material for: Insights into the dynamics between viruses and their hosts in a hot spring microbial mat
Source: ISME J. 2020 Jul 13;14(10):2527–41. doi: 10.1038/s41396-020-0705-4 (PMC7490370; doi:10.1038/s41396-020-0705-4)
Supplement: Supplementary file 7 — Supplementary Table S2 [file 41396_2020_705_MOESM7_ESM.xls]

## Sheet: All detected viruses
Virus ID	Host MAG or SAG ID	GTDB_Domain	GTDB_Phylum	GTDB_Class	GTDB_Order	GTDB_Family	GTDB_Genus	Taxonomy 56 markers Domain	Taxonomy 56 markers Phylum	Virus length	VirSorter category	IMG/VR hit	Cluster or singleton IMG/VR v.2018-01-01_3	Cluster or singleton IMG/VR v.2018-07-01_4	Habitat of IMG/VR contigs in the same cluster	Host phylum of IMG/VR contigs in the same cluster
Ga0212092_1041304|3-2355	unbinned	NA	NA	NA	NA	NA	NA	NA	NA	2352	NA	predicted.viral	sg_259759	sg_249672	Thermal springs	NA
Ga0187151_112|11052-25087	SAG_3300018301	Bacteria	Proteobacteria	Alphaproteobacteria	Geminicoccales	Geminicoccaceae	NA	Bacteria	Proteobacteria	14035	NA	predicted.viral	sg_259812	sg_249743	Thermal springs	NA
Ga0212092_1028803|1-3104	unbinned	NA	NA	NA	NA	NA	NA	NA	NA	3103	NA	predicted.viral	sg_259960	sg_249882	Thermal springs	NA
Ga0212092_1048739|410-2075	unbinned	NA	NA	NA	NA	NA	NA	NA	NA	1665	NA	predicted.viral	sg_260034	sg_250276	Thermal springs	NA
Ga0212092_1044777|1-2214	unbinned	NA	NA	NA	NA	NA	NA	NA	NA	2213	NA	predicted.viral	sg_260085	sg_249882	Thermal springs	NA
Ga0187092_1112|681-2960	SAG_3300018343	Bacteria	Desulfobacteraeota	Desulfobaccia	Desulfobaccales	Desulfobaccaceae	NA	Bacteria	Proteobacteria	2279	NA	predicted.viral	sg_260106	sg_250712	Thermal springs	NA
Ga0187081_171|3-3315	SAG_3300018239	Bacteria	Acidobacteria	Acidobacteriia	Solibacterales	Solibacteraceae	NA	Bacteria	Acidobacteria	3312	NA	predicted.viral	sg_260109	sg_250722	Thermal springs	NA
Ga0212092_1000894|459-34092	unbinned	NA	NA	NA	NA	NA	NA	NA	NA	33633	NA	predicted.viral	sg_260370	sg_250203	Thermal springs	NA
Ga0212092_1036631|1-2578	unbinned	NA	NA	NA	NA	NA	NA	NA	NA	2577	NA	predicted.viral	sg_260371	sg_250204	Thermal springs	NA
Ga0212092_1012955|1-5835	unbinned	NA	NA	NA	NA	NA	NA	NA	NA	5834	NA	predicted.viral	sg_260371	sg_250204	Thermal springs	NA
Ga0212092_1001630|1-24675	unbinned	NA	NA	NA	NA	NA	NA	NA	NA	24674	NA	predicted.viral	sg_260371	sg_250204	Thermal springs	NA
Ga0212092_1024754|1-3490	unbinned	NA	NA	NA	NA	NA	NA	NA	NA	3489	NA	predicted.viral	sg_260373	sg_250206	Thermal springs	NA
Ga0212092_1004045|1-13641	unbinned	NA	NA	NA	NA	NA	NA	NA	NA	13640	cat_2	predicted.viral	sg_260373	sg_250206	Thermal springs	NA
Ga0212092_1000822|1-35632	unbinned	NA	NA	NA	NA	NA	NA	NA	NA	35631	cat_2	predicted.viral	sg_260375	sg_250208	Thermal springs	NA
Ga0212092_1043002|12-2285	unbinned	NA	NA	NA	NA	NA	NA	NA	NA	2273	NA	predicted.viral	sg_260376	sg_250209	Thermal springs	NA
Ga0212092_1034385|1-2706	unbinned	NA	NA	NA	NA	NA	NA	NA	NA	2705	NA	predicted.viral	sg_260376	sg_250209	Thermal springs	NA
Ga0212092_1030975|3-2927	unbinned	NA	NA	NA	NA	NA	NA	NA	NA	2924	NA	predicted.viral	sg_260376	sg_250209	Thermal springs	NA
Ga0212092_1026612|1-3297	unbinned	NA	NA	NA	NA	NA	NA	NA	NA	3296	NA	predicted.viral	sg_260376	sg_250209	Thermal springs	NA
Ga0212092_1040962|1-2371	unbinned	NA	NA	NA	NA	NA	NA	NA	NA	2370	NA	predicted.viral	sg_260377	sg_250210	Thermal springs	NA
Ga0212092_1018273|1-4454	unbinned	NA	NA	NA	NA	NA	NA	NA	NA	4453	cat_2	predicted.viral	sg_260377	sg_250210	Thermal springs	NA
Ga0212092_1039098|1-2455	unbinned	NA	NA	NA	NA	NA	NA	NA	NA	2454	NA	predicted.viral	sg_260378	sg_250211	Thermal springs	NA
Ga0212092_1010323|1-6963	unbinned	NA	NA	NA	NA	NA	NA	NA	NA	6962	cat_2	predicted.viral	sg_260378	sg_250211	Thermal springs	NA
Ga0212092_1030568|1-2739	unbinned	NA	NA	NA	NA	NA	NA	NA	NA	2738	NA	predicted.viral	sg_260379	sg_250212	Thermal springs	NA
Ga0212092_1019959|753-4143	unbinned	NA	NA	NA	NA	NA	NA	NA	NA	3390	NA	predicted.viral	sg_260380	sg_250213	Thermal springs	NA
Ga0212092_1026132|1-3345	unbinned	NA	NA	NA	NA	NA	NA	NA	NA	3344	NA	predicted.viral	sg_260381	sg_250214	Thermal springs	NA
Ga0212092_1025523|1-3407	unbinned	NA	NA	NA	NA	NA	NA	NA	NA	3406	NA	predicted.viral	sg_260381	sg_250214	Thermal springs	NA
Ga0212092_1031480|1-2891	unbinned	NA	NA	NA	NA	NA	NA	NA	NA	2890	NA	predicted.viral	sg_260382	sg_250215	Thermal springs	NA
Ga0212092_1038647|7-2477	unbinned	NA	NA	NA	NA	NA	NA	NA	NA	2470	NA	predicted.viral	sg_260421	sg_250257	Thermal springs	NA
Ga0212092_1036852|2-2567	unbinned	NA	NA	NA	NA	NA	NA	NA	NA	2565	NA	predicted.viral	sg_260421	sg_250257	Thermal springs	NA
Ga0212092_1004276|1-13053	unbinned	NA	NA	NA	NA	NA	NA	NA	NA	13052	cat_2	predicted.viral	sg_260421	sg_250257	Thermal springs	NA
Ga0212092_1000691|1-39611	unbinned	NA	NA	NA	NA	NA	NA	NA	NA	39610	cat_2	predicted.viral	sg_260421	sg_250257	Thermal springs	NA
Ga0212092_1000231|1-68110	unbinned	NA	NA	NA	NA	NA	NA	NA	NA	68109	cat_2	predicted.viral	sg_260422	sg_250258	Thermal springs	NA
Ga0212092_1000738|1-38041	unbinned	NA	NA	NA	NA	NA	NA	NA	NA	38040	cat_2	predicted.viral	sg_260423	sg_250259	Thermal springs	NA
Ga0212092_1000187|36586-62269	unbinned	NA	NA	NA	NA	NA	NA	NA	NA	25683	NA	predicted.viral	sg_260424	sg_250260	Thermal springs	NA
Ga0212092_1001444|1-26448	unbinned	NA	NA	NA	NA	NA	NA	NA	NA	26447	cat_2	predicted.viral	sg_260425	sg_250261	Thermal springs	NA
Ga0212092_1038663|1-2476	unbinned	NA	NA	NA	NA	NA	NA	NA	NA	2475	NA	predicted.viral	sg_260426	sg_250262	Thermal springs	NA
Ga0212092_1030658|467-2952	unbinned	NA	NA	NA	NA	NA	NA	NA	NA	2485	NA	predicted.viral	sg_260426	sg_250262	Thermal springs	NA
Ga0212092_1005916|1-10426	unbinned	NA	NA	NA	NA	NA	NA	NA	NA	10425	cat_2	predicted.viral	sg_260426	sg_250262	Thermal springs	NA
Ga0212092_1000849|1-35081	unbinned	NA	NA	NA	NA	NA	NA	NA	NA	35080	cat_2	predicted.viral	sg_260427	sg_250263	Thermal springs	NA
Ga0187137_1059|1-8794	SAG_3300018331	Bacteria	Bacteroidetes	Kapabacteria	Kapabacteriales	UBA2268	NA	Bacteria	Ignavibacteriae	8793	NA	predicted.viral	sg_260428	sg_250264	Thermal springs	NA
Ga0212092_1043221|1-2276	unbinned	NA	NA	NA	NA	NA	NA	NA	NA	2275	NA	predicted.viral	sg_260428	sg_250264	Thermal springs	NA
Ga0212092_1026241|1-3334	unbinned	NA	NA	NA	NA	NA	NA	NA	NA	3333	NA	predicted.viral	sg_260428	sg_250264	Thermal springs	NA
Ga0212092_1013473|1-5668	unbinned	NA	NA	NA	NA	NA	NA	NA	NA	5667	cat_1	predicted.viral	sg_260428	sg_250264	Thermal springs	NA
Ga0212092_1006941|1-9325	unbinned	NA	NA	NA	NA	NA	NA	NA	NA	9324	NA	predicted.viral	sg_260428	sg_250264	Thermal springs	NA
Ga0212092_1019946|1-4145	unbinned	NA	NA	NA	NA	NA	NA	NA	NA	4144	NA	predicted.viral	sg_260429	sg_250265	Thermal springs	NA
Ga0212092_1005012|1-11731	unbinned	NA	NA	NA	NA	NA	NA	NA	NA	11730	NA	predicted.viral	sg_260429	sg_250265	Thermal springs	NA
Ga0212092_1019172|1-4279	unbinned	NA	NA	NA	NA	NA	NA	NA	NA	4278	cat_2	predicted.viral	sg_260430	sg_250266	Thermal springs	NA
Ga0212092_1004526|1-12533	unbinned	NA	NA	NA	NA	NA	NA	NA	NA	12532	NA	predicted.viral	sg_260430	sg_250266	Thermal springs	NA
Ga0212092_1030590|1-2957	unbinned	NA	NA	NA	NA	NA	NA	NA	NA	2956	cat_2	predicted.viral	sg_260431	sg_250266	Thermal springs	NA
Ga0212092_1005144|1-11512	unbinned	NA	NA	NA	NA	NA	NA	NA	NA	11511	cat_2	predicted.viral	sg_260431	sg_250266	Thermal springs	NA
Ga0212092_1032202|1-2842	unbinned	NA	NA	NA	NA	NA	NA	NA	NA	2841	NA	predicted.viral	sg_260431	sg_250267	Thermal springs	NA
Ga0212092_1002849|65-14465	unbinned	NA	NA	NA	NA	NA	NA	NA	NA	14400	cat_5	predicted.viral	sg_260432	sg_250268	Thermal springs	NA
Ga0212092_1043448|1-2266	unbinned	NA	NA	NA	NA	NA	NA	NA	NA	2265	cat_2	predicted.viral	sg_260433	sg_250269	Thermal springs	NA
Ga0212092_1006305|1-9993	unbinned	NA	NA	NA	NA	NA	NA	NA	NA	9992	cat_1	predicted.viral	sg_260433	sg_250269	Thermal springs	NA
Ga0212092_1012970|1-5829	unbinned	NA	NA	NA	NA	NA	NA	NA	NA	5828	NA	predicted.viral	sg_260434	sg_250270	Thermal springs	NA
Ga0212092_1010838|1-6715	unbinned	NA	NA	NA	NA	NA	NA	NA	NA	6714	cat_2	predicted.viral	sg_260434	sg_250270	Thermal springs	NA
Ga0212092_1009416|1-7456	unbinned	NA	NA	NA	NA	NA	NA	NA	NA	7455	NA	predicted.viral	sg_260436	sg_250270	Thermal springs	NA
Ga0212092_1045871|1-2172	unbinned	NA	NA	NA	NA	NA	NA	NA	NA	2171	NA	predicted.viral	sg_260436	sg_250272	Thermal springs	NA
Ga0212092_1026506|1-3308	unbinned	NA	NA	NA	NA	NA	NA	NA	NA	3307	cat_2	predicted.viral	sg_260437	sg_250273	Thermal springs	NA
Ga0212092_1023712|1-3613	unbinned	NA	NA	NA	NA	NA	NA	NA	NA	3612	cat_2	predicted.viral	sg_260437	sg_250273	Thermal springs	NA
Ga0212092_1015721|1-5034	unbinned	NA	NA	NA	NA	NA	NA	NA	NA	5033	cat_2	predicted.viral	sg_260437	sg_250273	Thermal springs	NA
Ga0212092_1036343|1-2594	unbinned	NA	NA	NA	NA	NA	NA	NA	NA	2593	cat_2	predicted.viral	sg_260438	sg_250274	Thermal springs	NA
Ga0212092_1015922|1-4985	unbinned	NA	NA	NA	NA	NA	NA	NA	NA	4984	NA	predicted.viral	sg_260438	sg_250274	Thermal springs	NA
Ga0212092_1048059|1-2098	unbinned	NA	NA	NA	NA	NA	NA	NA	NA	2097	NA	predicted.viral	sg_260439	sg_250275	Thermal springs	NA
Ga0212092_1050661|1-2015	unbinned	NA	NA	NA	NA	NA	NA	NA	NA	2014	NA	predicted.viral	sg_260440	sg_250276	Thermal springs	NA
Ga0212092_1035529|1-2639	unbinned	NA	NA	NA	NA	NA	NA	NA	NA	2638	NA	predicted.viral	sg_260440	sg_250276	Thermal springs	NA
Ga0212092_1027074|1-3253	unbinned	NA	NA	NA	NA	NA	NA	NA	NA	3252	cat_2	predicted.viral	sg_260440	sg_250276	Thermal springs	NA
Ga0212092_1005444|1508-11024	unbinned	NA	NA	NA	NA	NA	NA	NA	NA	9516	NA	predicted.viral	sg_260441	sg_250277	Thermal springs	NA
Ga0212092_1022546|1-3758	unbinned	NA	NA	NA	NA	NA	NA	NA	NA	3757	NA	predicted.viral	sg_260442	sg_250278	Thermal springs	NA
Ga0212092_1021840|1-3848	unbinned	NA	NA	NA	NA	NA	NA	NA	NA	3847	NA	predicted.viral	sg_260442	sg_250278	Thermal springs	NA
Ga0212092_1001171|1-29819	unbinned	NA	NA	NA	NA	NA	NA	NA	NA	29818	cat_2	predicted.viral	sg_260443	sg_250279	Thermal springs	NA
Ga0212092_1009054|188-7687	unbinned	NA	NA	NA	NA	NA	NA	NA	NA	7499	NA	predicted.viral	sg_260445	sg_250281	Thermal springs	NA
Ga0212092_1038670|1-2476	unbinned	NA	NA	NA	NA	NA	NA	NA	NA	2475	NA	predicted.viral	sg_260446	sg_250282	Thermal springs	NA
Ga0212092_1029638|1-3036	unbinned	NA	NA	NA	NA	NA	NA	NA	NA	3035	NA	predicted.viral	sg_260446	sg_250282	Thermal springs	NA
Ga0212092_1013786|1-5577	unbinned	NA	NA	NA	NA	NA	NA	NA	NA	5576	cat_1	predicted.viral	sg_260447	sg_250283	Thermal springs	NA
Ga0212092_1000697|1-39418	unbinned	NA	NA	NA	NA	NA	NA	NA	NA	39417	cat_2	predicted.viral	sg_260448	sg_250284	Thermal springs	NA
Ga0212092_1000554|1-44331	unbinned	NA	NA	NA	NA	NA	NA	NA	NA	44330	cat_2	predicted.viral	sg_260475	sg_250312	Thermal springs	NA
Ga0212092_1005346|1-11181	unbinned	NA	NA	NA	NA	NA	NA	NA	NA	11180	cat_2	predicted.viral	sg_260476	sg_250313	Thermal springs	NA
Ga0212092_1009647|1-7326	unbinned	NA	NA	NA	NA	NA	NA	NA	NA	7325	NA	predicted.viral	sg_260477	sg_250314	Thermal springs	NA
Ga0212092_1005815|139-7708	unbinned	NA	NA	NA	NA	NA	NA	NA	NA	7569	NA	predicted.viral	sg_260478	sg_250316	Thermal springs	NA
Ga0212092_1002240|1214-12264	MAG_0661	Archaea	Asgardaeota	NA	NA	NA	NA	Archaea	unclassified1	11050	cat_5	NA	singleton	singleton	NA	NA
Ga0212092_1001625|3284-18643	MAG_0674	Bacteria	Chloroflexi	Anaerolineae	NA	NA	NA	Bacteria	Chloroflexi	15359	cat_5	NA	singleton	singleton	NA	NA
Ga0212092_1001795|11595-23167	MAG_0687	Bacteria	Chloroflexi	Dehalococcoidia	Dehalococcoidales	NA	NA	Bacteria	Chloroflexi	11572	cat_5	NA	singleton	singleton	NA	NA
Ga0212092_1000176|21243-62197	MAG_0688	Bacteria	Planctomycetes	Planctomycetia	Pirellulales	UBA8133	NA	Bacteria	Planctomycetes	40954	cat_5	NA	singleton	singleton	NA	NA
Ga0212092_1000406|36458-44849	MAG_0710	Bacteria	Chloroflexi	Dehalococcoidia	Dehalococcoidales	NA	NA	Bacteria	Chloroflexi	8391	cat_5	NA	singleton	singleton	NA	NA
Ga0212092_1000494|14763-41008	MAG_0713	Bacteria	Patescibacteria	NA	NA	NA	NA	Bacteria	Saccharibacteria	26245	cat_5	NA	singleton	singleton	NA	NA
Ga0212092_1001523|2729-25305	MAG_0725	Bacteria	Chloroflexi	Anaerolineae	NA	NA	NA	Bacteria	Chloroflexi	22576	cat_5	NA	singleton	singleton	NA	NA
Ga0186973_119|1-8692	SAG_3300016511	Bacteria	Bacteroidetes	Kapabacteria	Kapabacteriales	UBA2268	NA	Bacteria	Ignavibacteriae	8691	cat_2	NA	singleton	singleton	NA	NA
Ga0186973_118|1-8734	SAG_3300016511	Bacteria	Bacteroidetes	Kapabacteria	Kapabacteriales	UBA2268	NA	Bacteria	Ignavibacteriae	8733	cat_2	NA	singleton	singleton	NA	NA
Ga0187009_178|1-3051	SAG_3300016550	Bacteria	Verrucomicrobia	Kiritimatiellae	UBA8416	NA	NA	Bacteria	Lentisphaerae	3050	cat_2	NA	singleton	singleton	NA	NA
Ga0187037_128|1-4420	SAG_3300018133	Bacteria	Patescibacteria	Microgenomatia	Roizmanbacterales	GWC2-37-13	NA	Bacteria	Roizmanbacteria	4419	cat_2	NA	singleton	singleton	NA	NA
Ga0187037_123|1-5573	SAG_3300018133	Bacteria	Patescibacteria	Microgenomatia	Roizmanbacterales	GWC2-37-13	NA	Bacteria	Roizmanbacteria	5572	cat_1	NA	singleton	singleton	NA	NA
Ga0187037_111|1-9266	SAG_3300018133	Bacteria	Patescibacteria	Microgenomatia	Roizmanbacterales	GWC2-37-13	NA	Bacteria	Roizmanbacteria	9265	cat_2	NA	singleton	singleton	NA	NA
Ga0187046_102|1-38486	SAG_3300018146	Bacteria	Zixibacteria	MSB-5A5	UBA10806	NA	NA	Bacteria	Zixibacteria	38485	cat_2	NA	singleton	singleton	NA	NA
Ga0187021_104|8993-22875	SAG_3300018166	Bacteria	Acidobacteria	Acidobacteriia	Solibacterales	Solibacteraceae	NA	Bacteria	Acidobacteria	13882	cat_5	NA	singleton	singleton	NA	NA
Ga0187058_1051|1-6928	SAG_3300018173	Bacteria	Verrucomicrobia	Kiritimatiellae	UBA8416	NA	NA	Bacteria	Lentisphaerae	6927	cat_2	NA	singleton	singleton	NA	NA
Ga0187086_128|1-6160	SAG_3300018209	Bacteria	Nitrospirae	Thermodesulfovibrionia	Thermodesulfovibrionales	Thermodesulfovibrionaceae	NA	Bacteria	Nitrospirae	6159	cat_2	NA	singleton	singleton	NA	NA
Ga0187086_107|1-10559	SAG_3300018209	Bacteria	Nitrospirae	Thermodesulfovibrionia	Thermodesulfovibrionales	Thermodesulfovibrionaceae	NA	Bacteria	Nitrospirae	10558	cat_2	NA	singleton	singleton	NA	NA
Ga0187076_126|1-4297	SAG_3300018212	Bacteria	Patescibacteria	ABY1	Buchananbacterales	2-01-FULL-39-33	NA	Bacteria	Buchananbacteria	4296	cat_2	NA	singleton	singleton	NA	NA
Ga0187079_143|1-6319	SAG_3300018229	Bacteria	Bacteroidetes	Kapabacteria	Kapabacteriales	UBA2268	NA	Bacteria	Ignavibacteriae	6318	cat_2	NA	singleton	singleton	NA	NA
Ga0187081_194|1-2057	SAG_3300018239	Bacteria	Acidobacteria	Acidobacteriia	Solibacterales	Solibacteraceae	NA	Bacteria	Acidobacteria	2056	NA	predicted.viral	singleton	singleton	NA	NA
Ga0187081_198|1-2071	SAG_3300018239	Bacteria	Acidobacteria	Acidobacteriia	Solibacterales	Solibacteraceae	NA	Bacteria	Acidobacteria	2070	NA	predicted.viral	singleton	singleton	NA	NA
Ga0187081_186|1-2503	SAG_3300018239	Bacteria	Acidobacteria	Acidobacteriia	Solibacterales	Solibacteraceae	NA	Bacteria	Acidobacteria	2502	NA	predicted.viral	singleton	singleton	NA	NA
Ga0187081_153|4-4938	SAG_3300018239	Bacteria	Acidobacteria	Acidobacteriia	Solibacterales	Solibacteraceae	NA	Bacteria	Acidobacteria	4934	NA	predicted.viral	singleton	singleton	NA	NA
Ga0187081_106|1-24255	SAG_3300018239	Bacteria	Acidobacteria	Acidobacteriia	Solibacterales	Solibacteraceae	NA	Bacteria	Acidobacteria	24254	cat_2	NA	singleton	singleton	NA	NA
Ga0187018_105|1-26435	SAG_3300018248	Bacteria	Acidobacteria	Acidobacteriia	Solibacterales	Solibacteraceae	NA	Bacteria	Acidobacteria	26434	cat_2	NA	singleton	singleton	NA	NA
Ga0187100_132|1-10403	SAG_3300018253	Bacteria	Bacteroidetes	Kapabacteria	Kapabacteriales	UBA2268	NA	Bacteria	Ignavibacteriae	10402	cat_2	NA	singleton	singleton	NA	NA
Ga0187031_1119|1-2581	SAG_3300018266	Bacteria	Planctomycetes	NA	NA	NA	NA	Bacteria	Planctomycetes	2580	cat_2	NA	singleton	singleton	NA	NA
Ga0187031_1106|1-2957	SAG_3300018266	Bacteria	Planctomycetes	NA	NA	NA	NA	Bacteria	Planctomycetes	2956	cat_1	NA	singleton	singleton	NA	NA
Ga0187031_1103|1-3266	SAG_3300018266	Bacteria	Planctomycetes	NA	NA	NA	NA	Bacteria	Planctomycetes	3265	cat_2	NA	singleton	singleton	NA	NA
Ga0187107_1051|1-7827	SAG_3300018274	Bacteria	Planctomycetes	Brocadiae	SM23-32	NA	NA	Bacteria	Planctomycetes	7826	cat_2	NA	singleton	singleton	NA	NA
Ga0187107_1023|1-14342	SAG_3300018274	Bacteria	Planctomycetes	Brocadiae	SM23-32	NA	NA	Bacteria	Planctomycetes	14341	cat_1	NA	singleton	singleton	NA	NA
Ga0187050_1063|1-5962	SAG_3300018299	Bacteria	Acidobacteria	Thermoanaerobaculia	Thermoanaerobaculales	Thermoanaerobaculaceae	NA	Bacteria	Acidobacteria	5961	cat_2	NA	singleton	singleton	NA	NA
Ga0187151_184|411-2097	SAG_3300018301	Bacteria	Proteobacteria	Alphaproteobacteria	Geminicoccales	Geminicoccaceae	NA	Bacteria	Proteobacteria	1686	NA	predicted.viral	singleton	singleton	NA	NA
Ga0187034_144|1-9295	SAG_3300018306	Bacteria	Desulfobacteraeota	Desulfarculia	Adiutricales	NA	NA	Bacteria	Proteobacteria	9294	cat_2	NA	singleton	singleton	NA	NA
Ga0187112_1014|1-22941	SAG_3300018317	Bacteria	Spirochaetes	Spirochaetia	Spirochaetales	RBG-16-67-19	RBG-16-67-19	Bacteria	Spirochaetes	22940	cat_2	NA	singleton	singleton	NA	NA
Ga0187052_1106|1-3010	SAG_3300018319	Bacteria	Bacteroidetes	Kapabacteria	Kapabacteriales	UBA2268	NA	Bacteria	Ignavibacteriae	3009	NA	predicted.viral	singleton	singleton	NA	NA
Ga0187052_1105|1-3025	SAG_3300018319	Bacteria	Bacteroidetes	Kapabacteria	Kapabacteriales	UBA2268	NA	Bacteria	Ignavibacteriae	3024	NA	predicted.viral	singleton	singleton	NA	NA
Ga0187137_1050|1-11162	SAG_3300018331	Bacteria	Bacteroidetes	Kapabacteria	Kapabacteriales	UBA2268	NA	Bacteria	Ignavibacteriae	11161	cat_2	NA	singleton	singleton	NA	NA
Ga0187061_1079|1-5267	SAG_3300018339	Bacteria	Desulfobacteraeota	Desulfobaccia	Desulfobaccales	Desulfobaccaceae	NA	Bacteria	Proteobacteria	5266	cat_2	NA	singleton	singleton	NA	NA
Ga0187142_1099|1-4001	SAG_3300018341	Bacteria	Bacteroidetes	Ignavibacteria	Ignavibacteriales	Ignavibacteriaceae	XYD12-FULL-36-8	Bacteria	Ignavibacteriae	4000	cat_2	NA	singleton	singleton	NA	NA
Ga0187092_1099|1-3510	SAG_3300018343	Bacteria	Desulfobacteraeota	Desulfobaccia	Desulfobaccales	Desulfobaccaceae	NA	Bacteria	Proteobacteria	3509	cat_2	NA	singleton	singleton	NA	NA
Ga0187111_1039|1-12025	SAG_3300018347	Bacteria	Desulfobacteraeota	Syntrophobacteria	Syntrophobacterales	Syntrophobacteraceae	NA	Bacteria	Proteobacteria	12024	cat_2	NA	singleton	singleton	NA	NA
Ga0187136_143|1-3377	SAG_3300018358	Bacteria	Bacteroidetes	Kapabacteria	Kapabacteriales	UBA2268	NA	Bacteria	Ignavibacteriae	3376	NA	predicted.viral	singleton	singleton	NA	NA
Ga0187136_144|550-4418	SAG_3300018358	Bacteria	Bacteroidetes	Kapabacteria	Kapabacteriales	UBA2268	NA	Bacteria	Ignavibacteriae	3868	NA	predicted.viral	singleton	singleton	NA	NA
Ga0187158_149|1-10396	SAG_3300018361	Bacteria	Spirochaetes	Spirochaetia	Spirochaetales	RBG-16-67-19	NA	Bacteria	Spirochaetes	10395	cat_2	NA	singleton	singleton	NA	NA
Ga0187155_1070|1-7806	SAG_3300018395	Bacteria	Desulfobacteraeota	Desulfomonilia	Desulfomonilales	Desulfomonilaceae	NA	Bacteria	Proteobacteria	7805	cat_2	NA	singleton	singleton	NA	NA
Ga0187071_1028|4973-14939	SAG_3300018457	Bacteria	Armatimonadetes	Fimbriimonadia	OS-L	GBS-DC	NA	Bacteria	Armatimonadetes	9966	cat_5	NA	singleton	singleton	NA	NA
Ga0187135_1105|36-2240	SAG_3300018458	Bacteria	Acidobacteria	Acidobacteriia	Solibacterales	NA	NA	Bacteria	Acidobacteria	2204	NA	predicted.viral	singleton	singleton	NA	NA
Ga0187135_1038|1-10023	SAG_3300018458	Bacteria	Acidobacteria	Acidobacteriia	Solibacterales	NA	NA	Bacteria	Acidobacteria	10022	cat_2	NA	singleton	singleton	NA	NA
Ga0187156_1050|1-10232	SAG_3300018462	Bacteria	Desulfobacteraeota	Desulfomonilia	Desulfomonilales	Desulfomonilaceae	NA	Bacteria	Proteobacteria	10231	cat_2	NA	singleton	singleton	NA	NA
Ga0186986_107|1-6400	SAG_3300019639	Bacteria	Proteobacteria	Alphaproteobacteria	Rhodospirillales	Magnetovibrionaceae	NA	Bacteria	Proteobacteria	6399	cat_1	NA	singleton	singleton	NA	NA
Ga0212092_1002900|1-17048	unbinned	NA	NA	NA	NA	NA	NA	NA	NA	17047	cat_2	NA	singleton	sg_250207	Thermal springs	NA
Ga0212092_1047785|635-2107	unbinned	NA	NA	NA	NA	NA	NA	NA	NA	1472	NA	predicted.viral	singleton	singleton	NA	NA
Ga0212092_1050690|1-1555	unbinned	NA	NA	NA	NA	NA	NA	NA	NA	1554	NA	predicted.viral	singleton	singleton	NA	NA
Ga0212092_1049433|471-2031	unbinned	NA	NA	NA	NA	NA	NA	NA	NA	1560	NA	predicted.viral	singleton	singleton	NA	NA
Ga0212092_1046924|280-1927	unbinned	NA	NA	NA	NA	NA	NA	NA	NA	1647	NA	predicted.viral	singleton	singleton	NA	NA
Ga0212092_1046222|103-1779	unbinned	NA	NA	NA	NA	NA	NA	NA	NA	1676	NA	predicted.viral	singleton	singleton	NA	NA
Ga0212092_1047646|214-1974	unbinned	NA	NA	NA	NA	NA	NA	NA	NA	1760	NA	predicted.viral	singleton	singleton	NA	NA
Ga0212092_1043976|75-1968	unbinned	NA	NA	NA	NA	NA	NA	NA	NA	1893	NA	predicted.viral	singleton	singleton	NA	NA
Ga0212092_1042833|382-2292	unbinned	NA	NA	NA	NA	NA	NA	NA	NA	1910	NA	predicted.viral	singleton	singleton	NA	NA
Ga0212092_1039876|332-2344	unbinned	NA	NA	NA	NA	NA	NA	NA	NA	2012	NA	predicted.viral	singleton	singleton	NA	NA
Ga0212092_1050074|1-2032	unbinned	NA	NA	NA	NA	NA	NA	NA	NA	2031	NA	predicted.viral	singleton	singleton	NA	NA
Ga0212092_1032778|93-2136	unbinned	NA	NA	NA	NA	NA	NA	NA	NA	2043	NA	predicted.viral	singleton	singleton	NA	NA
Ga0212092_1049276|1-2058	unbinned	NA	NA	NA	NA	NA	NA	NA	NA	2057	cat_2	NA	singleton	singleton	NA	NA
Ga0212092_1049005|1-2066	unbinned	NA	NA	NA	NA	NA	NA	NA	NA	2065	cat_2	NA	singleton	singleton	NA	NA
Ga0212092_1048307|1-2089	unbinned	NA	NA	NA	NA	NA	NA	NA	NA	2088	cat_2	NA	singleton	singleton	NA	NA
Ga0212092_1047537|1-2115	unbinned	NA	NA	NA	NA	NA	NA	NA	NA	2114	cat_2	NA	singleton	singleton	NA	NA
Ga0212092_1046798|1-2140	unbinned	NA	NA	NA	NA	NA	NA	NA	NA	2139	cat_1	NA	singleton	singleton	NA	NA
Ga0212092_1046757|1-2141	unbinned	NA	NA	NA	NA	NA	NA	NA	NA	2140	cat_2	NA	singleton	singleton	NA	NA
Ga0212092_1046701|1-2143	unbinned	NA	NA	NA	NA	NA	NA	NA	NA	2142	cat_2	NA	singleton	singleton	NA	NA
Ga0212092_1041278|55-2223	unbinned	NA	NA	NA	NA	NA	NA	NA	NA	2168	NA	predicted.viral	singleton	singleton	NA	NA
Ga0212092_1045575|1-2183	unbinned	NA	NA	NA	NA	NA	NA	NA	NA	2182	cat_2	NA	singleton	singleton	NA	NA
Ga0212092_1043778|38-2243	unbinned	NA	NA	NA	NA	NA	NA	NA	NA	2205	NA	predicted.viral	singleton	singleton	NA	NA
Ga0212092_1044772|1-2214	unbinned	NA	NA	NA	NA	NA	NA	NA	NA	2213	NA	predicted.viral	singleton	singleton	NA	NA
Ga0212092_1044124|1-2239	unbinned	NA	NA	NA	NA	NA	NA	NA	NA	2238	cat_2	NA	singleton	singleton	NA	NA
Ga0212092_1043974|1-2244	unbinned	NA	NA	NA	NA	NA	NA	NA	NA	2243	cat_2	NA	singleton	singleton	NA	NA
Ga0212092_1043792|1-2252	unbinned	NA	NA	NA	NA	NA	NA	NA	NA	2251	cat_2	NA	singleton	singleton	NA	NA
Ga0212092_1041873|3-2268	unbinned	NA	NA	NA	NA	NA	NA	NA	NA	2265	NA	predicted.viral	singleton	singleton	NA	NA
Ga0212092_1043242|1-2275	unbinned	NA	NA	NA	NA	NA	NA	NA	NA	2274	cat_2	NA	singleton	singleton	NA	NA
Ga0212092_1043150|1-2279	unbinned	NA	NA	NA	NA	NA	NA	NA	NA	2278	cat_2	NA	singleton	singleton	NA	NA
Ga0212092_1041831|41-2334	unbinned	NA	NA	NA	NA	NA	NA	NA	NA	2293	NA	predicted.viral	singleton	singleton	NA	NA
Ga0212092_1033981|435-2731	unbinned	NA	NA	NA	NA	NA	NA	NA	NA	2296	NA	predicted.viral	singleton	singleton	NA	NA
Ga0212092_1041714|1-2338	unbinned	NA	NA	NA	NA	NA	NA	NA	NA	2337	cat_2	NA	singleton	singleton	NA	NA
Ga0212092_1041655|1-2340	unbinned	NA	NA	NA	NA	NA	NA	NA	NA	2339	cat_2	NA	singleton	singleton	NA	NA
Ga0212092_1041383|1-2352	unbinned	NA	NA	NA	NA	NA	NA	NA	NA	2351	cat_2	NA	singleton	singleton	NA	NA
Ga0212092_1040376|1-2396	unbinned	NA	NA	NA	NA	NA	NA	NA	NA	2395	cat_2	NA	singleton	singleton	NA	NA
Ga0212092_1040229|1-2403	unbinned	NA	NA	NA	NA	NA	NA	NA	NA	2402	cat_2	NA	singleton	singleton	NA	NA
Ga0212092_1038744|1-2454	unbinned	NA	NA	NA	NA	NA	NA	NA	NA	2453	NA	predicted.viral	singleton	singleton	NA	NA
Ga0212092_1038986|1-2460	unbinned	NA	NA	NA	NA	NA	NA	NA	NA	2459	cat_2	NA	singleton	singleton	NA	NA
Ga0212092_1038113|1-2502	unbinned	NA	NA	NA	NA	NA	NA	NA	NA	2501	cat_1	NA	singleton	singleton	NA	NA
Ga0212092_1037798|1-2518	unbinned	NA	NA	NA	NA	NA	NA	NA	NA	2517	cat_1	NA	singleton	singleton	NA	NA
Ga0212092_1036823|1-2569	unbinned	NA	NA	NA	NA	NA	NA	NA	NA	2568	cat_2	NA	singleton	singleton	NA	NA
Ga0212092_1036683|1-2575	unbinned	NA	NA	NA	NA	NA	NA	NA	NA	2574	cat_2	NA	singleton	singleton	NA	NA
Ga0212092_1036061|1-2608	unbinned	NA	NA	NA	NA	NA	NA	NA	NA	2607	cat_2	NA	singleton	singleton	NA	NA
Ga0212092_1035504|1-2641	unbinned	NA	NA	NA	NA	NA	NA	NA	NA	2640	cat_2	NA	singleton	singleton	NA	NA
Ga0212092_1028534|485-3126	unbinned	NA	NA	NA	NA	NA	NA	NA	NA	2641	NA	predicted.viral	singleton	singleton	NA	NA
Ga0212092_1034997|1-2668	unbinned	NA	NA	NA	NA	NA	NA	NA	NA	2667	cat_2	NA	singleton	singleton	NA	NA
Ga0212092_1034836|1-2676	unbinned	NA	NA	NA	NA	NA	NA	NA	NA	2675	cat_2	NA	singleton	singleton	NA	NA
Ga0212092_1034478|1-2700	unbinned	NA	NA	NA	NA	NA	NA	NA	NA	2699	cat_2	NA	singleton	singleton	NA	NA
Ga0212092_1034365|1-2708	unbinned	NA	NA	NA	NA	NA	NA	NA	NA	2707	cat_2	NA	singleton	singleton	NA	NA
Ga0212092_1034369|1-2708	unbinned	NA	NA	NA	NA	NA	NA	NA	NA	2707	cat_2	NA	singleton	singleton	NA	NA
Ga0212092_1033861|1-2739	unbinned	NA	NA	NA	NA	NA	NA	NA	NA	2738	cat_2	NA	singleton	singleton	NA	NA
Ga0212092_1032952|1-2794	unbinned	NA	NA	NA	NA	NA	NA	NA	NA	2793	cat_1	NA	singleton	singleton	NA	NA
Ga0212092_1032292|2-2835	unbinned	NA	NA	NA	NA	NA	NA	NA	NA	2833	NA	predicted.viral	singleton	singleton	NA	NA
Ga0212092_1031718|1-2874	unbinned	NA	NA	NA	NA	NA	NA	NA	NA	2873	cat_2	NA	singleton	singleton	NA	NA
Ga0212092_1028570|1-2896	unbinned	NA	NA	NA	NA	NA	NA	NA	NA	2895	NA	predicted.viral	singleton	singleton	NA	NA
Ga0212092_1031223|1-2909	unbinned	NA	NA	NA	NA	NA	NA	NA	NA	2908	cat_1	NA	singleton	singleton	NA	NA
Ga0212092_1030350|57-2974	unbinned	NA	NA	NA	NA	NA	NA	NA	NA	2917	NA	predicted.viral	singleton	singleton	NA	NA
Ga0212092_1030739|1-2945	unbinned	NA	NA	NA	NA	NA	NA	NA	NA	2944	cat_2	NA	singleton	singleton	NA	NA
Ga0212092_1030635|1-2953	unbinned	NA	NA	NA	NA	NA	NA	NA	NA	2952	cat_2	NA	singleton	singleton	NA	NA
Ga0212092_1030302|1-2978	unbinned	NA	NA	NA	NA	NA	NA	NA	NA	2977	cat_2	NA	singleton	singleton	NA	NA
Ga0212092_1030168|1-2991	unbinned	NA	NA	NA	NA	NA	NA	NA	NA	2990	cat_2	NA	singleton	singleton	NA	NA
Ga0212092_1029944|1-3010	unbinned	NA	NA	NA	NA	NA	NA	NA	NA	3009	cat_2	NA	singleton	singleton	NA	NA
Ga0212092_1029098|1-3077	unbinned	NA	NA	NA	NA	NA	NA	NA	NA	3076	cat_2	NA	singleton	singleton	NA	NA
Ga0212092_1026818|9-3133	unbinned	NA	NA	NA	NA	NA	NA	NA	NA	3124	NA	predicted.viral	singleton	singleton	NA	NA
Ga0212092_1028467|1-3132	unbinned	NA	NA	NA	NA	NA	NA	NA	NA	3131	cat_2	NA	singleton	singleton	NA	NA
Ga0212092_1028442|1-3134	unbinned	NA	NA	NA	NA	NA	NA	NA	NA	3133	cat_2	NA	singleton	singleton	NA	NA
Ga0212092_1028269|1-3148	unbinned	NA	NA	NA	NA	NA	NA	NA	NA	3147	cat_2	NA	singleton	singleton	NA	NA
Ga0212092_1027831|1-3185	unbinned	NA	NA	NA	NA	NA	NA	NA	NA	3184	cat_2	NA	singleton	singleton	NA	NA
Ga0212092_1027745|1-3191	unbinned	NA	NA	NA	NA	NA	NA	NA	NA	3190	cat_2	NA	singleton	singleton	NA	NA
Ga0212092_1027479|1-3214	unbinned	NA	NA	NA	NA	NA	NA	NA	NA	3213	cat_2	NA	singleton	singleton	NA	NA
Ga0212092_1027216|1-3238	unbinned	NA	NA	NA	NA	NA	NA	NA	NA	3237	cat_1	NA	singleton	singleton	NA	NA
Ga0212092_1027085|1-3252	unbinned	NA	NA	NA	NA	NA	NA	NA	NA	3251	cat_1	NA	singleton	singleton	NA	NA
Ga0212092_1026810|1-3277	unbinned	NA	NA	NA	NA	NA	NA	NA	NA	3276	cat_2	NA	singleton	singleton	NA	NA
Ga0212092_1026589|1-3299	unbinned	NA	NA	NA	NA	NA	NA	NA	NA	3298	cat_2	NA	singleton	singleton	NA	NA
Ga0212092_1026566|1-3301	unbinned	NA	NA	NA	NA	NA	NA	NA	NA	3300	cat_2	NA	singleton	singleton	NA	NA
Ga0212092_1026266|1-3332	unbinned	NA	NA	NA	NA	NA	NA	NA	NA	3331	cat_2	NA	singleton	singleton	NA	NA
Ga0212092_1026252|1-3333	unbinned	NA	NA	NA	NA	NA	NA	NA	NA	3332	cat_2	NA	singleton	singleton	NA	NA
Ga0212092_1025411|1-3420	unbinned	NA	NA	NA	NA	NA	NA	NA	NA	3419	cat_2	NA	singleton	singleton	NA	NA
Ga0212092_1025257|1-3435	unbinned	NA	NA	NA	NA	NA	NA	NA	NA	3434	cat_2	NA	singleton	singleton	NA	NA
Ga0212092_1025152|1-3445	unbinned	NA	NA	NA	NA	NA	NA	NA	NA	3444	cat_2	NA	singleton	singleton	NA	NA
Ga0212092_1024966|1-3463	unbinned	NA	NA	NA	NA	NA	NA	NA	NA	3462	cat_2	NA	singleton	singleton	NA	NA
Ga0212092_1024596|1-3510	unbinned	NA	NA	NA	NA	NA	NA	NA	NA	3509	cat_2	NA	singleton	singleton	NA	NA
Ga0212092_1024409|1-3529	unbinned	NA	NA	NA	NA	NA	NA	NA	NA	3528	cat_2	NA	singleton	singleton	NA	NA
Ga0212092_1023717|1-3613	unbinned	NA	NA	NA	NA	NA	NA	NA	NA	3612	cat_2	NA	singleton	singleton	NA	NA
Ga0212092_1023509|1-3635	unbinned	NA	NA	NA	NA	NA	NA	NA	NA	3634	cat_2	NA	singleton	singleton	NA	NA
Ga0212092_1023464|1-3640	unbinned	NA	NA	NA	NA	NA	NA	NA	NA	3639	cat_1	NA	singleton	singleton	NA	NA
Ga0212092_1023333|1-3656	unbinned	NA	NA	NA	NA	NA	NA	NA	NA	3655	cat_2	NA	singleton	singleton	NA	NA
Ga0212092_1022419|1-3772	unbinned	NA	NA	NA	NA	NA	NA	NA	NA	3771	cat_2	NA	singleton	singleton	NA	NA
Ga0212092_1022361|1-3780	unbinned	NA	NA	NA	NA	NA	NA	NA	NA	3779	cat_2	NA	singleton	singleton	NA	NA
Ga0212092_1021704|1-3867	unbinned	NA	NA	NA	NA	NA	NA	NA	NA	3866	cat_2	NA	singleton	singleton	NA	NA
Ga0212092_1021709|1-3867	unbinned	NA	NA	NA	NA	NA	NA	NA	NA	3866	cat_2	NA	singleton	singleton	NA	NA
Ga0212092_1021698|1-3868	unbinned	NA	NA	NA	NA	NA	NA	NA	NA	3867	cat_2	NA	singleton	singleton	NA	NA
Ga0212092_1021537|1-3891	unbinned	NA	NA	NA	NA	NA	NA	NA	NA	3890	cat_2	NA	singleton	singleton	NA	NA
Ga0212092_1021515|1-3894	unbinned	NA	NA	NA	NA	NA	NA	NA	NA	3893	cat_1	NA	singleton	singleton	NA	NA
Ga0212092_1021445|1-3904	unbinned	NA	NA	NA	NA	NA	NA	NA	NA	3903	cat_2	NA	singleton	singleton	NA	NA
Ga0212092_1021417|1-3908	unbinned	NA	NA	NA	NA	NA	NA	NA	NA	3907	cat_2	NA	singleton	singleton	NA	NA
Ga0212092_1020998|1-3965	unbinned	NA	NA	NA	NA	NA	NA	NA	NA	3964	cat_2	NA	singleton	singleton	NA	NA
Ga0212092_1020841|1-3990	unbinned	NA	NA	NA	NA	NA	NA	NA	NA	3989	cat_2	NA	singleton	singleton	NA	NA
Ga0212092_1020735|1-4005	unbinned	NA	NA	NA	NA	NA	NA	NA	NA	4004	cat_2	NA	singleton	singleton	NA	NA
Ga0212092_1020527|1-4043	unbinned	NA	NA	NA	NA	NA	NA	NA	NA	4042	cat_2	NA	singleton	singleton	NA	NA
Ga0212092_1020329|1-4077	unbinned	NA	NA	NA	NA	NA	NA	NA	NA	4076	cat_2	NA	singleton	singleton	NA	NA
Ga0212092_1019673|1-4192	unbinned	NA	NA	NA	NA	NA	NA	NA	NA	4191	cat_2	NA	singleton	singleton	NA	NA
Ga0212092_1019657|1-4194	unbinned	NA	NA	NA	NA	NA	NA	NA	NA	4193	cat_2	NA	singleton	singleton	NA	NA
Ga0212092_1019594|1-4204	unbinned	NA	NA	NA	NA	NA	NA	NA	NA	4203	cat_1	NA	singleton	singleton	NA	NA
Ga0212092_1019092|1-4294	unbinned	NA	NA	NA	NA	NA	NA	NA	NA	4293	cat_2	NA	singleton	singleton	NA	NA
Ga0212092_1018953|1-4321	unbinned	NA	NA	NA	NA	NA	NA	NA	NA	4320	cat_2	NA	singleton	singleton	NA	NA
Ga0212092_1018866|1-4336	unbinned	NA	NA	NA	NA	NA	NA	NA	NA	4335	cat_2	NA	singleton	singleton	NA	NA
Ga0212092_1018670|1-4374	unbinned	NA	NA	NA	NA	NA	NA	NA	NA	4373	cat_2	NA	singleton	singleton	NA	NA
Ga0212092_1018272|1-4454	unbinned	NA	NA	NA	NA	NA	NA	NA	NA	4453	cat_2	NA	singleton	singleton	NA	NA
Ga0212092_1018183|1-4473	unbinned	NA	NA	NA	NA	NA	NA	NA	NA	4472	cat_2	NA	singleton	singleton	NA	NA
Ga0212092_1018093|1-4490	unbinned	NA	NA	NA	NA	NA	NA	NA	NA	4489	cat_2	NA	singleton	singleton	NA	NA
Ga0212092_1018003|1-4510	unbinned	NA	NA	NA	NA	NA	NA	NA	NA	4509	cat_1	predicted.viral	singleton	singleton	NA	NA
Ga0212092_1017906|1-4531	unbinned	NA	NA	NA	NA	NA	NA	NA	NA	4530	cat_2	NA	singleton	singleton	NA	NA
Ga0212092_1017737|1-4568	unbinned	NA	NA	NA	NA	NA	NA	NA	NA	4567	cat_2	NA	singleton	singleton	NA	NA
Ga0212092_1017579|1-4600	unbinned	NA	NA	NA	NA	NA	NA	NA	NA	4599	cat_2	NA	singleton	singleton	NA	NA
Ga0212092_1017573|1-4602	unbinned	NA	NA	NA	NA	NA	NA	NA	NA	4601	cat_2	NA	singleton	singleton	NA	NA
Ga0212092_1017436|1-4633	unbinned	NA	NA	NA	NA	NA	NA	NA	NA	4632	cat_2	NA	singleton	singleton	NA	NA
Ga0212092_1017275|1-4668	unbinned	NA	NA	NA	NA	NA	NA	NA	NA	4667	cat_2	NA	singleton	singleton	NA	NA
Ga0212092_1017098|1-4710	unbinned	NA	NA	NA	NA	NA	NA	NA	NA	4709	cat_2	predicted.viral	singleton	singleton	NA	NA
Ga0212092_1016841|1-4767	unbinned	NA	NA	NA	NA	NA	NA	NA	NA	4766	cat_2	NA	singleton	singleton	NA	NA
Ga0212092_1016818|1-4772	unbinned	NA	NA	NA	NA	NA	NA	NA	NA	4771	cat_2	NA	singleton	singleton	NA	NA
Ga0212092_1016691|1-4800	unbinned	NA	NA	NA	NA	NA	NA	NA	NA	4799	cat_2	NA	singleton	singleton	NA	NA
Ga0212092_1016614|1-4819	unbinned	NA	NA	NA	NA	NA	NA	NA	NA	4818	cat_2	NA	singleton	singleton	NA	NA
Ga0212092_1016605|1-4821	unbinned	NA	NA	NA	NA	NA	NA	NA	NA	4820	cat_2	NA	singleton	singleton	NA	NA
Ga0212092_1016529|1-4838	unbinned	NA	NA	NA	NA	NA	NA	NA	NA	4837	cat_2	NA	singleton	singleton	NA	NA
Ga0212092_1016498|1-4847	unbinned	NA	NA	NA	NA	NA	NA	NA	NA	4846	cat_2	NA	singleton	singleton	NA	NA
Ga0212092_1016088|1-4945	unbinned	NA	NA	NA	NA	NA	NA	NA	NA	4944	cat_2	NA	singleton	singleton	NA	NA
Ga0212092_1015890|1-4992	unbinned	NA	NA	NA	NA	NA	NA	NA	NA	4991	cat_2	NA	singleton	singleton	NA	NA
Ga0212092_1015856|1-5001	unbinned	NA	NA	NA	NA	NA	NA	NA	NA	5000	cat_1	NA	singleton	singleton	NA	NA
Ga0212092_1015622|1-5066	unbinned	NA	NA	NA	NA	NA	NA	NA	NA	5065	cat_2	NA	singleton	singleton	NA	NA
Ga0212092_1015578|1-5079	unbinned	NA	NA	NA	NA	NA	NA	NA	NA	5078	cat_2	NA	singleton	singleton	NA	NA
Ga0212092_1015393|1-5121	unbinned	NA	NA	NA	NA	NA	NA	NA	NA	5120	cat_2	NA	singleton	singleton	NA	NA
Ga0212092_1014955|1-5238	unbinned	NA	NA	NA	NA	NA	NA	NA	NA	5237	cat_1	NA	singleton	singleton	NA	NA
Ga0212092_1014723|1-5299	unbinned	NA	NA	NA	NA	NA	NA	NA	NA	5298	cat_2	NA	singleton	singleton	NA	NA
Ga0212092_1014507|1-5367	unbinned	NA	NA	NA	NA	NA	NA	NA	NA	5366	cat_2	NA	singleton	singleton	NA	NA
Ga0212092_1014457|1-5381	unbinned	NA	NA	NA	NA	NA	NA	NA	NA	5380	cat_2	NA	singleton	singleton	NA	NA
Ga0212092_1014429|1-5391	unbinned	NA	NA	NA	NA	NA	NA	NA	NA	5390	cat_2	NA	singleton	singleton	NA	NA
Ga0212092_1014394|1-5399	unbinned	NA	NA	NA	NA	NA	NA	NA	NA	5398	cat_2	NA	singleton	singleton	NA	NA
Ga0212092_1014302|1-5425	unbinned	NA	NA	NA	NA	NA	NA	NA	NA	5424	cat_1	NA	singleton	singleton	NA	NA
Ga0212092_1014050|1-5502	unbinned	NA	NA	NA	NA	NA	NA	NA	NA	5501	cat_2	NA	singleton	singleton	NA	NA
Ga0212092_1013921|1-5536	unbinned	NA	NA	NA	NA	NA	NA	NA	NA	5535	cat_2	NA	singleton	singleton	NA	NA
Ga0212092_1013859|1-5555	unbinned	NA	NA	NA	NA	NA	NA	NA	NA	5554	cat_2	NA	singleton	singleton	NA	NA
Ga0212092_1013638|1-5626	unbinned	NA	NA	NA	NA	NA	NA	NA	NA	5625	cat_2	predicted.viral	singleton	singleton	NA	NA
Ga0212092_1013640|1-5626	unbinned	NA	NA	NA	NA	NA	NA	NA	NA	5625	cat_2	NA	singleton	singleton	NA	NA
Ga0212092_1013580|1-5637	unbinned	NA	NA	NA	NA	NA	NA	NA	NA	5636	cat_2	NA	singleton	singleton	NA	NA
Ga0212092_1013550|1-5643	unbinned	NA	NA	NA	NA	NA	NA	NA	NA	5642	cat_2	NA	singleton	singleton	NA	NA
Ga0212092_1013438|1-5680	unbinned	NA	NA	NA	NA	NA	NA	NA	NA	5679	cat_2	NA	singleton	singleton	NA	NA
Ga0212092_1013343|1-5710	unbinned	NA	NA	NA	NA	NA	NA	NA	NA	5709	cat_1	NA	singleton	singleton	NA	NA
Ga0212092_1013095|1-5789	unbinned	NA	NA	NA	NA	NA	NA	NA	NA	5788	cat_2	NA	singleton	singleton	NA	NA
Ga0212092_1012975|1-5831	unbinned	NA	NA	NA	NA	NA	NA	NA	NA	5830	cat_2	NA	singleton	singleton	NA	NA
Ga0212092_1012950|1-5839	unbinned	NA	NA	NA	NA	NA	NA	NA	NA	5838	cat_2	NA	singleton	singleton	NA	NA
Ga0212092_1012886|1-5862	unbinned	NA	NA	NA	NA	NA	NA	NA	NA	5861	cat_2	NA	singleton	singleton	NA	NA
Ga0212092_1012778|1-5901	unbinned	NA	NA	NA	NA	NA	NA	NA	NA	5900	cat_2	NA	singleton	singleton	NA	NA
Ga0212092_1012575|1-5970	unbinned	NA	NA	NA	NA	NA	NA	NA	NA	5969	cat_2	NA	singleton	singleton	NA	NA
Ga0212092_1012550|1-5980	unbinned	NA	NA	NA	NA	NA	NA	NA	NA	5979	cat_2	NA	singleton	singleton	NA	NA
Ga0212092_1012494|1-5996	unbinned	NA	NA	NA	NA	NA	NA	NA	NA	5995	cat_2	NA	singleton	singleton	NA	NA
Ga0212092_1012402|1-6025	unbinned	NA	NA	NA	NA	NA	NA	NA	NA	6024	cat_2	NA	singleton	singleton	NA	NA
Ga0212092_1012227|1-6092	unbinned	NA	NA	NA	NA	NA	NA	NA	NA	6091	cat_2	NA	singleton	singleton	NA	NA
Ga0212092_1012167|1-6117	unbinned	NA	NA	NA	NA	NA	NA	NA	NA	6116	cat_1	NA	singleton	singleton	NA	NA
Ga0212092_1011759|1-6289	unbinned	NA	NA	NA	NA	NA	NA	NA	NA	6288	cat_2	NA	singleton	singleton	NA	NA
Ga0212092_1010862|1-6704	unbinned	NA	NA	NA	NA	NA	NA	NA	NA	6703	cat_2	NA	singleton	singleton	NA	NA
Ga0212092_1010806|1-6730	unbinned	NA	NA	NA	NA	NA	NA	NA	NA	6729	cat_2	NA	singleton	singleton	NA	NA
Ga0212092_1010690|1-6783	unbinned	NA	NA	NA	NA	NA	NA	NA	NA	6782	cat_2	NA	singleton	singleton	NA	NA
Ga0212092_1010563|1-6844	unbinned	NA	NA	NA	NA	NA	NA	NA	NA	6843	cat_2	NA	singleton	singleton	NA	NA
Ga0212092_1010557|1-6847	unbinned	NA	NA	NA	NA	NA	NA	NA	NA	6846	cat_2	NA	singleton	singleton	NA	NA
Ga0212092_1010376|1-6935	unbinned	NA	NA	NA	NA	NA	NA	NA	NA	6934	cat_2	NA	singleton	singleton	NA	NA
Ga0212092_1010355|1-6946	unbinned	NA	NA	NA	NA	NA	NA	NA	NA	6945	cat_1	NA	singleton	singleton	NA	NA
Ga0212092_1010332|1-6960	unbinned	NA	NA	NA	NA	NA	NA	NA	NA	6959	cat_2	NA	singleton	singleton	NA	NA
Ga0212092_1010313|1-6966	unbinned	NA	NA	NA	NA	NA	NA	NA	NA	6965	cat_2	NA	singleton	singleton	NA	NA
Ga0212092_1009943|1-7171	unbinned	NA	NA	NA	NA	NA	NA	NA	NA	7170	cat_2	NA	singleton	singleton	NA	NA
Ga0212092_1009942|1-7172	unbinned	NA	NA	NA	NA	NA	NA	NA	NA	7171	cat_2	NA	singleton	singleton	NA	NA
Ga0212092_1009841|1-7224	unbinned	NA	NA	NA	NA	NA	NA	NA	NA	7223	cat_1	NA	singleton	singleton	NA	NA
Ga0212092_1009742|1-7277	unbinned	NA	NA	NA	NA	NA	NA	NA	NA	7276	cat_2	NA	singleton	singleton	NA	NA
Ga0212092_1009619|1-7343	unbinned	NA	NA	NA	NA	NA	NA	NA	NA	7342	cat_2	NA	singleton	singleton	NA	NA
Ga0212092_1009454|1-7434	unbinned	NA	NA	NA	NA	NA	NA	NA	NA	7433	cat_2	NA	singleton	singleton	NA	NA
Ga0212092_1009119|1-7646	unbinned	NA	NA	NA	NA	NA	NA	NA	NA	7645	cat_2	NA	singleton	singleton	NA	NA
Ga0212092_1009052|1-7689	unbinned	NA	NA	NA	NA	NA	NA	NA	NA	7688	cat_2	NA	singleton	singleton	NA	NA
Ga0212092_1009007|1-7718	unbinned	NA	NA	NA	NA	NA	NA	NA	NA	7717	cat_2	NA	singleton	singleton	NA	NA
Ga0212092_1008891|1-7804	unbinned	NA	NA	NA	NA	NA	NA	NA	NA	7803	cat_2	NA	singleton	singleton	NA	NA
Ga0212092_1008765|1-7885	unbinned	NA	NA	NA	NA	NA	NA	NA	NA	7884	cat_2	NA	singleton	singleton	NA	NA
Ga0212092_1008558|1-8030	unbinned	NA	NA	NA	NA	NA	NA	NA	NA	8029	cat_2	NA	singleton	singleton	NA	NA
Ga0212092_1008432|1-8128	unbinned	NA	NA	NA	NA	NA	NA	NA	NA	8127	cat_2	NA	singleton	singleton	NA	NA
Ga0212092_1008287|1-8228	unbinned	NA	NA	NA	NA	NA	NA	NA	NA	8227	cat_2	NA	singleton	singleton	NA	NA
Ga0212092_1008258|1-8252	unbinned	NA	NA	NA	NA	NA	NA	NA	NA	8251	cat_2	NA	singleton	singleton	NA	NA
Ga0212092_1008255|1-8254	unbinned	NA	NA	NA	NA	NA	NA	NA	NA	8253	cat_1	NA	singleton	singleton	NA	NA
Ga0212092_1008228|1-8271	unbinned	NA	NA	NA	NA	NA	NA	NA	NA	8270	cat_2	NA	singleton	singleton	NA	NA
Ga0212092_1007823|1-8552	unbinned	NA	NA	NA	NA	NA	NA	NA	NA	8551	cat_2	NA	singleton	singleton	NA	NA
Ga0212092_1007757|1-8609	unbinned	NA	NA	NA	NA	NA	NA	NA	NA	8608	cat_2	NA	singleton	singleton	NA	NA
Ga0212092_1007608|1-8733	unbinned	NA	NA	NA	NA	NA	NA	NA	NA	8732	cat_2	NA	singleton	singleton	NA	NA
Ga0212092_1007591|1-8743	unbinned	NA	NA	NA	NA	NA	NA	NA	NA	8742	cat_2	NA	singleton	singleton	NA	NA
Ga0212092_1007539|1-8783	unbinned	NA	NA	NA	NA	NA	NA	NA	NA	8782	cat_2	NA	singleton	singleton	NA	NA
Ga0212092_1007511|1-8802	unbinned	NA	NA	NA	NA	NA	NA	NA	NA	8801	cat_2	NA	singleton	singleton	NA	NA
Ga0212092_1007478|1-8832	unbinned	NA	NA	NA	NA	NA	NA	NA	NA	8831	cat_2	NA	singleton	singleton	NA	NA
Ga0212092_1007391|1-8914	unbinned	NA	NA	NA	NA	NA	NA	NA	NA	8913	cat_2	NA	singleton	singleton	NA	NA
Ga0212092_1007317|1-8979	unbinned	NA	NA	NA	NA	NA	NA	NA	NA	8978	cat_2	NA	singleton	singleton	NA	NA
Ga0212092_1007205|1-9069	unbinned	NA	NA	NA	NA	NA	NA	NA	NA	9068	cat_2	NA	singleton	singleton	NA	NA
Ga0212092_1007063|1-9202	unbinned	NA	NA	NA	NA	NA	NA	NA	NA	9201	cat_2	NA	singleton	singleton	NA	NA
Ga0212092_1006993|1-9270	unbinned	NA	NA	NA	NA	NA	NA	NA	NA	9269	cat_2	NA	singleton	singleton	NA	NA
Ga0212092_1006955|1-9310	unbinned	NA	NA	NA	NA	NA	NA	NA	NA	9309	cat_2	NA	singleton	singleton	NA	NA
Ga0212092_1006835|1-9418	unbinned	NA	NA	NA	NA	NA	NA	NA	NA	9417	cat_2	NA	singleton	singleton	NA	NA
Ga0212092_1006809|1-9441	unbinned	NA	NA	NA	NA	NA	NA	NA	NA	9440	cat_2	NA	singleton	singleton	NA	NA
Ga0212092_1006649|1-9615	unbinned	NA	NA	NA	NA	NA	NA	NA	NA	9614	cat_1	NA	singleton	singleton	NA	NA
Ga0212092_1006555|1-9699	unbinned	NA	NA	NA	NA	NA	NA	NA	NA	9698	cat_2	NA	singleton	singleton	NA	NA
Ga0212092_1006491|1-9784	unbinned	NA	NA	NA	NA	NA	NA	NA	NA	9783	cat_2	NA	singleton	singleton	NA	NA
Ga0212092_1006296|1-10000	unbinned	NA	NA	NA	NA	NA	NA	NA	NA	9999	cat_2	NA	singleton	singleton	NA	NA
Ga0212092_1006273|1-10023	unbinned	NA	NA	NA	NA	NA	NA	NA	NA	10022	cat_2	NA	singleton	singleton	NA	NA
Ga0212092_1006220|1-10077	unbinned	NA	NA	NA	NA	NA	NA	NA	NA	10076	cat_2	NA	singleton	singleton	NA	NA
Ga0212092_1006090|1-10207	unbinned	NA	NA	NA	NA	NA	NA	NA	NA	10206	cat_2	NA	singleton	singleton	NA	NA
Ga0212092_1005948|1-10386	unbinned	NA	NA	NA	NA	NA	NA	NA	NA	10385	cat_2	NA	singleton	singleton	NA	NA
Ga0212092_1005653|1-10729	unbinned	NA	NA	NA	NA	NA	NA	NA	NA	10728	cat_2	NA	singleton	singleton	NA	NA
Ga0212092_1005527|1-10919	unbinned	NA	NA	NA	NA	NA	NA	NA	NA	10918	cat_2	NA	singleton	singleton	NA	NA
Ga0212092_1005488|1-10968	unbinned	NA	NA	NA	NA	NA	NA	NA	NA	10967	cat_2	NA	singleton	singleton	NA	NA
Ga0212092_1005296|1-11252	unbinned	NA	NA	NA	NA	NA	NA	NA	NA	11251	cat_2	NA	singleton	singleton	NA	NA
Ga0212092_1005148|1-11500	unbinned	NA	NA	NA	NA	NA	NA	NA	NA	11499	cat_2	NA	singleton	singleton	NA	NA
Ga0212092_1004732|1-12187	unbinned	NA	NA	NA	NA	NA	NA	NA	NA	12186	cat_2	NA	singleton	singleton	NA	NA
Ga0212092_1004601|1-12416	unbinned	NA	NA	NA	NA	NA	NA	NA	NA	12415	cat_2	NA	singleton	singleton	NA	NA
Ga0212092_1004598|1-12419	unbinned	NA	NA	NA	NA	NA	NA	NA	NA	12418	cat_2	NA	singleton	singleton	NA	NA
Ga0212092_1004494|1-12592	unbinned	NA	NA	NA	NA	NA	NA	NA	NA	12591	cat_2	NA	singleton	singleton	NA	NA
Ga0212092_1004240|1-13115	unbinned	NA	NA	NA	NA	NA	NA	NA	NA	13114	cat_2	predicted.viral	singleton	singleton	NA	NA
Ga0212092_1004068|1-13587	unbinned	NA	NA	NA	NA	NA	NA	NA	NA	13586	cat_2	NA	singleton	singleton	NA	NA
Ga0212092_1003774|1-14311	unbinned	NA	NA	NA	NA	NA	NA	NA	NA	14310	cat_2	NA	singleton	singleton	NA	NA
Ga0212092_1003466|1-15117	unbinned	NA	NA	NA	NA	NA	NA	NA	NA	15116	cat_2	NA	singleton	singleton	NA	NA
Ga0212092_1002984|1-16772	unbinned	NA	NA	NA	NA	NA	NA	NA	NA	16771	cat_2	NA	singleton	singleton	NA	NA
Ga0212092_1000881|13910-33585	unbinned	NA	NA	NA	NA	NA	NA	NA	NA	19675	cat_5	NA	singleton	singleton	NA	NA
Ga0212092_1001116|1442-25644	unbinned	NA	NA	NA	NA	NA	NA	NA	NA	24202	cat_5	NA	singleton	singleton	NA	NA
Ga0212092_1001661|1-24414	unbinned	NA	NA	NA	NA	NA	NA	NA	NA	24413	cat_2	NA	singleton	singleton	NA	NA
Ga0212092_1001457|1-26327	unbinned	NA	NA	NA	NA	NA	NA	NA	NA	26326	cat_2	NA	singleton	singleton	NA	NA
Ga0212092_1001425|1-26684	unbinned	NA	NA	NA	NA	NA	NA	NA	NA	26683	cat_2	NA	singleton	singleton	NA	NA
Ga0212092_1001212|1-29217	unbinned	NA	NA	NA	NA	NA	NA	NA	NA	29216	cat_2	NA	singleton	singleton	NA	NA
Ga0212092_1001166|1-29841	unbinned	NA	NA	NA	NA	NA	NA	NA	NA	29840	cat_2	NA	singleton	singleton	NA	NA
Ga0212092_1001121|1-30420	unbinned	NA	NA	NA	NA	NA	NA	NA	NA	30419	cat_2	NA	singleton	singleton	NA	NA
Ga0212092_1000889|1-34167	unbinned	NA	NA	NA	NA	NA	NA	NA	NA	34166	cat_2	NA	singleton	singleton	NA	NA
Ga0212092_1000885|1-34265	unbinned	NA	NA	NA	NA	NA	NA	NA	NA	34264	cat_2	NA	singleton	singleton	NA	NA
Ga0212092_1025635|1-3394	unbinned	NA	NA	NA	NA	NA	NA	NA	NA	3393	cat_2	NA	This study cluster 1	This study cluster 1	NA	NA
Ga0212092_1020170|1-4104	unbinned	NA	NA	NA	NA	NA	NA	NA	NA	4103	cat_2	NA	This study cluster 1	This study cluster 1	NA	NA
Ga0212092_1006625|1-9641	MAG_0663	Bacteria	Bacteroidetes	Kapabacteria	Kapabacteriales	UBA2268	NA	Bacteria	Ignavibacteriae	9640	cat_2	NA	This study cluster 2	This study cluster 2	NA	NA
Ga0187080_104|2413-12490	SAG_3300018259	Bacteria	Bacteroidetes	Kapabacteria	Kapabacteriales	NA	NA	Bacteria	Ignavibacteriae	10077	cat_5	NA	This study cluster 2	This study cluster 2	NA	NA
Ga0212092_1014576|1-5347	MAG_0679	Bacteria	Acidobacteria	Thermoanaerobaculia	Thermoanaerobaculales	Thermoanaerobaculaceae	NA	Bacteria	Acidobacteria	5346	cat_2	NA	This study cluster 3	This study cluster 3	NA	NA
Ga0187130_1011|6068-19600	SAG_3300018456	Bacteria	Acidobacteria	Thermoanaerobaculia	Thermoanaerobaculales	Thermoanaerobaculaceae	NA	Bacteria	Acidobacteria	13532	cat_5	NA	This study cluster 3	This study cluster 3	NA	NA
Ga0187054_164|1-2850	SAG_3300018310	Bacteria	Bacteroidetes	Kapabacteria	Kapabacteriales	UBA2268	NA	Bacteria	Ignavibacteriae	2849	cat_1	NA	This study cluster 4	This study cluster 4	NA	NA
Ga0187136_124|1-19787	SAG_3300018358	Bacteria	Bacteroidetes	Kapabacteria	Kapabacteriales	UBA2268	NA	Bacteria	Ignavibacteriae	19786	cat_2	NA	This study cluster 4	This study cluster 4	NA	NA
Ga0212092_1027531|1-3210	unbinned	NA	NA	NA	NA	NA	NA	NA	NA	3209	cat_2	predicted.viral	This study cluster 5	This study cluster 5	NA	NA
Ga0212092_1024644|1-3502	unbinned	NA	NA	NA	NA	NA	NA	NA	NA	3501	cat_2	NA	This study cluster 5	This study cluster 5	NA	NA
Ga0212092_1000819|1-35655	unbinned	NA	NA	NA	NA	NA	NA	NA	NA	35654	cat_2	NA	This study cluster 5	This study cluster 5	NA	NA
Ga0212092_1042433|1-2309	unbinned	NA	NA	NA	NA	NA	NA	NA	NA	2308	cat_2	NA	This study cluster 6	This study cluster 6	NA	NA
Ga0212092_1011673|1-6328	unbinned	NA	NA	NA	NA	NA	NA	NA	NA	6327	cat_2	NA	This study cluster 6	This study cluster 6	NA	NA
Ga0212092_1043119|1-2280	unbinned	NA	NA	NA	NA	NA	NA	NA	NA	2279	NA	predicted.viral	vc_37352	vOTU_035364	Non-marine Saline and Alkaline	NA
Ga0212092_1040780|1-2378	unbinned	NA	NA	NA	NA	NA	NA	NA	NA	2377	NA	predicted.viral	vc_37352	vOTU_035364	Thermal springs	NA
Ga0212092_1035816|183-2623	unbinned	NA	NA	NA	NA	NA	NA	NA	NA	2440	NA	predicted.viral	vc_3783	vOTU_004603	Defined media	NA
Ga0212092_1005088|1-11608	unbinned	NA	NA	NA	NA	NA	NA	NA	NA	11607	cat_2	predicted.viral	vc_67711	vOTU_065536	Thermal springs	NA
Ga0212092_1028821|1-3099	unbinned	NA	NA	NA	NA	NA	NA	NA	NA	3098	NA	predicted.viral	vc_74136	sg_250315	Thermal springs	NA
Ga0212092_1025966|1-3361	unbinned	NA	NA	NA	NA	NA	NA	NA	NA	3360	NA	predicted.viral	vc_74136	sg_250315	Thermal springs	NA
Ga0212092_1001193|1-29498	unbinned	NA	NA	NA	NA	NA	NA	NA	NA	29497	cat_2	predicted.viral	vc_98490	vOTU_097228	Thermal springs	NA
